# Supplementary material for: (2E)-2-(4-Hy­droxy-3-meth­oxy­benzyl­idene)hydrazinecarboxamide
Source: Acta Crystallogr Sect E Struct Rep Online. 2012 Jun 13;68(Pt 7):o2071. doi: 10.1107/S1600536812025299 (PMC3393335; doi:10.1107/S1600536812025299)
Supplement: Supplementary file 1 [file e-68-o2071-sup1.cif]

##############################################################################
#                                                                            #
# This CIF contains the data in a paper accepted for publication in          #
# Acta Crystallographica Section E. It conforms to the requirements of       #
# Notes for Authors for Acta Crystallographica Section E, and has been       #
# peer reviewed under the auspices of the IUCr Commission on Journals.       #
#                                                                            #
# Full details of the Crystallographic Information File format               #
# are given in the paper "The Crystallographic Information File (CIF):       #
# a New Standard Archive File for Crystallography" by S. R. Hall, F. H.      #
# Allen and I. D. Brown [Acta Cryst. (1991), A47, 655-685].                  #
#                                                                            #
# The current version of the core CIF dictionary is obtainable from          #
# ftp://ftp.iucr.org/pub/cif_core.dic.                                       #
#                                                                            #
# Software is freely available for graphical display of the structure(s)     #
# in this CIF. For information consult the CIF software page                 #
# http://www.iucr.org/resources/cif/software.                                #
#                                                                            #
# This file may be used for bona fide research purposes within the           #
# scientific community so long as proper attribution is given to the journal # 
# article from which it was obtained.                                        #
#                                                                            #
##############################################################################
data_global
_audit_creation_method     ?
_journal_date_recd_electronic     2012-06-01
_journal_date_accepted     2012-06-04
_journal_name_full     'Acta Crystallographica, Section E'
_journal_year     2012
_journal_volume     68
_journal_issue      7
_journal_page_first     o2071
_journal_page_last     o2071
_journal_paper_category     QO
_journal_paper_doi     10.1107/S1600536812025299
_journal_coeditor_code     BQ2364
_publ_contact_author
;
Muhammad Nawaz Tahir
University of Sargodha
Department of Physics
Sargodha
Pakistan
;
_publ_contact_author_email     'dmntahir_uos@yahoo.com'
_publ_contact_author_fax     '0092 48 32 22 121'
_publ_contact_author_phone     '0092 48 92 30 914'
_publ_section_title
;
(2<i>E</i>)-2-(4-Hydroxy-3-methoxybenzylidene)hydrazinecarboxamide
;
loop_
    _publ_author_name
    _publ_author_address
    'Tahir, M. Nawaz'
;
Department of Physics
University of Sargodha
Sargodha
Pakistan
;
    'Akbar Ali'
;
Department of Chemistry
University of Malakand
Pakistan
;
    'Umar, M. Naveed'
;
Department of Chemistry
University of Malakand
Pakistan
;
    'Ishtiaq Hussain'
;
Department of Chemistry
University of Sargodha
Pakistan
;
    'Shad, Hazoor Ahmad'
;
Department of Chemistry
Government Post Graduate College,
Gojra
Punjab
Pakistan
;
data_I
_audit_creation_method     SHELXL-97
_chemical_name_systematic
;
(2<i>E</i>)-2-(4-Hydroxy-3-methoxybenzylidene)hydrazinecarboxamide
;
_chemical_name_common     ?
_chemical_formula_moiety     'C9 H11 N3 O3'
_chemical_formula_sum     'C9 H11 N3 O3'
_chemical_formula_iupac     'C9 H11 N3 O3'
_chemical_formula_weight     209.21
_symmetry_cell_setting     orthorhombic
_symmetry_space_group_name_H-M     'P c a 21'
_symmetry_space_group_name_Hall     'P 2c -2ac'
loop_
    _symmetry_equiv_pos_site_id
    _symmetry_equiv_pos_as_xyz
    1 x,y,z
    2 -x,-y,1/2+z
    3 1/2-x,y,1/2+z
    4 1/2+x,-y,z
_cell_length_a     13.9945(14)
_cell_length_b     5.0440(4)
_cell_length_c     27.286(2)
_cell_angle_alpha     90
_cell_angle_beta     90
_cell_angle_gamma     90
_cell_volume     1926.0(3)
_cell_formula_units_Z     8
_cell_measurement_reflns_used     2704
_cell_measurement_theta_min     1.78
_cell_measurement_theta_max     26.00
_cell_measurement_temperature     296(2)
_exptl_crystal_description     needle
_exptl_crystal_colour     colorless
_exptl_crystal_size_max     0.30
_exptl_crystal_size_mid     0.16
_exptl_crystal_size_min     0.14
_exptl_crystal_density_diffrn     1.443
_exptl_crystal_density_meas     ?
_exptl_crystal_density_method     'not measured'
_exptl_crystal_F_000     880
_exptl_absorpt_coefficient_mu     0.111
_exptl_absorpt_correction_type     multi-scan
_exptl_absorpt_process_details     '(SADABS; Bruker, 2005)'
_exptl_absorpt_correction_T_min     0.957
_exptl_absorpt_correction_T_max     0.966
_exptl_special_details
;
;
_diffrn_ambient_temperature     296(2)
_diffrn_radiation_type     MoK\a
_diffrn_radiation_wavelength     0.71073
_diffrn_radiation_source     'fine-focus sealed tube'
_diffrn_radiation_monochromator     graphite
_diffrn_measurement_device_type     'Bruker Kappa APEXII CCD'
_diffrn_measurement_method     \w
_diffrn_detector_area_resol_mean     8.00
_diffrn_reflns_number     8297
_diffrn_reflns_av_R_equivalents     0.0814
_diffrn_reflns_av_sigmaI/netI     0.1469
_diffrn_reflns_theta_min     2.91
_diffrn_reflns_theta_max     26.00
_diffrn_reflns_theta_full     26.00
_diffrn_measured_fraction_theta_max     0.997
_diffrn_measured_fraction_theta_full     0.997
_diffrn_reflns_limit_h_min     -17
_diffrn_reflns_limit_h_max     17
_diffrn_reflns_limit_k_min     -3
_diffrn_reflns_limit_k_max     6
_diffrn_reflns_limit_l_min     -33
_diffrn_reflns_limit_l_max     33
_diffrn_standards_number     0
_diffrn_standards_interval_count     ?
_diffrn_standards_interval_time     ?
_diffrn_standards_decay_%     ?
_refine_special_details
;
Refinement of <i>F</i>^2^ against ALL reflections. The weighted <i>R</i>-factor
<i>wR</i> and goodness of fit <i>S</i> are based on <i>F</i>^2^, conventional
<i>R</i>-factors <i>R</i> are based on <i>F</i>, with <i>F</i> set to zero for
negative <i>F</i>^2^. The threshold expression of <i>F</i>^2^ >
\s(<i>F</i>^2^) is used only for calculating <i>R</i>-factors(gt) <i>etc</i>.
and is not relevant to the choice of reflections for refinement.
<i>R</i>-factors based on <i>F</i>^2^ are statistically about twice as large
as those based on <i>F</i>, and <i>R</i>- factors based on ALL data will be
even larger.
;
_reflns_number_total     1931
_reflns_number_gt     1046
_reflns_threshold_expression     I>2\s(I)
_refine_ls_structure_factor_coef     Fsqd
_refine_ls_matrix_type     full
_refine_ls_R_factor_all     0.1381
_refine_ls_R_factor_gt     0.0557
_refine_ls_wR_factor_gt     0.0902
_refine_ls_wR_factor_ref     0.1125
_refine_ls_goodness_of_fit_ref     0.983
_refine_ls_restrained_S_all     0.982
_refine_ls_number_reflns     1931
_refine_ls_number_parameters     275
_refine_ls_number_restraints     0
_refine_ls_hydrogen_treatment     constr
_refine_ls_weighting_scheme     calc
_refine_ls_weighting_details
                 'calc w=1/[\s^2^(Fo^2^)+(0.0390P)^2^] where P=(Fo^2^+2Fc^2^)/3'
_atom_sites_solution_hydrogens     geom
_atom_sites_solution_primary     direct
_atom_sites_solution_secondary     difmap
_refine_ls_shift/su_max     0.000
_refine_ls_shift/su_mean     0.000
_refine_diff_density_max     0.221
_refine_diff_density_min     -0.247
loop_
    _atom_type_symbol
    _atom_type_description
    _atom_type_scat_dispersion_real
    _atom_type_scat_dispersion_imag
    _atom_type_scat_source
    'C' 'C' 0.0033 0.0016
                         'International Tables Vol C Tables 4.2.6.8 and 6.1.1.4'
    'H' 'H' 0.0000 0.0000
                         'International Tables Vol C Tables 4.2.6.8 and 6.1.1.4'
    'N' 'N' 0.0061 0.0033
                         'International Tables Vol C Tables 4.2.6.8 and 6.1.1.4'
    'O' 'O' 0.0106 0.0060
                         'International Tables Vol C Tables 4.2.6.8 and 6.1.1.4'
_computing_data_collection     'APEX2 (Bruker, 2007)'
_computing_cell_refinement     'SAINT (Bruker, 2007)'
_computing_data_reduction     'SAINT (Bruker, 2007)'
_computing_structure_solution     'SHELXS97 (Sheldrick, 2008)'
_computing_structure_refinement     'SHELXL97 (Sheldrick, 2008)'
_computing_molecular_graphics
                  'ORTEP-3 for Windows (Farrugia, 1997) and PLATON (Spek, 2009)'
_computing_publication_material
;
WinGX (Farrugia, 1999) and PLATON (Spek, 2009)
;
loop_
    _atom_site_type_symbol
    _atom_site_label
    _atom_site_fract_x
    _atom_site_fract_y
    _atom_site_fract_z
    _atom_site_U_iso_or_equiv
    _atom_site_thermal_displace_type
    _atom_site_calc_flag
    _atom_site_refinement_flags
    _atom_site_occupancy
    _atom_site_disorder_assembly
    _atom_site_disorder_group
    O O1 0.1256(3) -0.4282(10) 0.51673(17) 0.051(2) Uani . . 1.000 . -16
    O O2 0.3120(3) -0.4570(10) 0.52664(17) 0.0437(19) Uani . . 1.000 . -16
    O O3 -0.0668(3) 0.7125(10) 0.3095(2) 0.0423(16) Uani . . 1.000 . -16
    N N1 0.0730(4) 0.3033(11) 0.38554(19) 0.035(2) Uani . . 1.000 . -16
    N N2 0.0463(3) 0.5085(12) 0.3552(2) 0.041(2) Uani . . 1.000 . -16
    N N3 -0.1032(4) 0.3268(12) 0.3479(2) 0.048(2) Uani . . 1.000 . -16
    C C1 0.1988(4) 0.0965(14) 0.4299(2) 0.031(3) Uani . . 1.000 . -16
    C C2 0.1392(5) -0.0745(13) 0.4553(3) 0.035(3) Uani . . 1.000 . -16
    C C3 0.1765(4) -0.2580(13) 0.4879(2) 0.031(3) Uani . . 1.000 . -16
    C C4 0.2739(5) -0.2735(12) 0.4950(2) 0.031(2) Uani . . 1.000 . -16
    C C5 0.3343(4) -0.1063(13) 0.4703(2) 0.039(3) Uani . . 1.000 . -16
    C C6 0.2965(4) 0.0792(13) 0.4384(2) 0.037(3) Uani . . 1.000 . -16
    C C7 0.0252(4) -0.4398(15) 0.5100(3) 0.049(3) Uani . . 1.000 . -16
    C C8 0.1602(5) 0.2916(13) 0.3966(2) 0.032(2) Uani . . 1.000 . -16
    C C9 -0.0445(4) 0.5255(14) 0.3362(2) 0.031(2) Uani . . 1.000 . -16
    O O4 -0.0199(3) 0.9504(9) 0.10503(17) 0.0413(16) Uani . . 1.000 . -16
    O O5 -0.2032(3) 0.8811(10) 0.08760(18) 0.049(2) Uani . . 1.000 . -16
    O O6 0.2021(3) -0.1888(9) 0.31097(17) 0.0430(17) Uani . . 1.000 . -16
    N N4 0.0595(3) 0.2198(10) 0.23612(18) 0.0307(17) Uani . . 1.000 . -16
    N N5 0.0884(4) 0.0189(11) 0.2668(2) 0.040(2) Uani . . 1.000 . -16
    N N6 0.2384(4) 0.1926(10) 0.2705(2) 0.044(2) Uani . . 1.000 . -16
    C C10 -0.0733(4) 0.4019(13) 0.1914(2) 0.031(2) Uani . . 1.000 . -16
    C C11 -0.0188(4) 0.5961(13) 0.1670(2) 0.029(2) Uani . . 1.000 . -16
    C C12 -0.0626(5) 0.7582(13) 0.1326(2) 0.030(2) Uani . . 1.000 . -16
    C C13 -0.1603(4) 0.7257(13) 0.1226(2) 0.032(3) Uani . . 1.000 . -16
    C C14 -0.2137(5) 0.5398(14) 0.1471(3) 0.038(3) Uani . . 1.000 . -16
    C C15 -0.1697(4) 0.3796(13) 0.1809(2) 0.035(2) Uani . . 1.000 . -16
    C C16 0.0808(4) 0.9841(14) 0.1099(3) 0.045(3) Uani . . 1.000 . -16
    C C17 -0.0297(4) 0.2151(12) 0.2254(2) 0.030(2) Uani . . 1.000 . -16
    C C18 0.1785(5) 0.0009(15) 0.2845(2) 0.033(2) Uani . . 1.000 . -16
    H H2 0.07352 -0.06591 0.45048 0.0424 Uiso . . 1.000 . -16
    H H2A 0.26884 -0.54591 0.53860 0.0649 Uiso . . 1.000 . -16
    H H2B 0.08747 0.62892 0.34795 0.0490 Uiso . . 1.000 . -16
    H H3A -0.16059 0.32439 0.33656 0.0569 Uiso . . 1.000 . -16
    H H3B -0.08372 0.20124 0.36668 0.0569 Uiso . . 1.000 . -16
    H H5 0.40001 -0.11747 0.47486 0.0464 Uiso . . 1.000 . -16
    H H6 0.33740 0.19515 0.42224 0.0444 Uiso . . 1.000 . -16
    H H7A 0.01136 -0.49086 0.47685 0.0593 Uiso . . 1.000 . -16
    H H7B -0.00207 -0.26864 0.51642 0.0593 Uiso . . 1.000 . -16
    H H7C -0.00159 -0.56760 0.53213 0.0593 Uiso . . 1.000 . -16
    H H8 0.20166 0.41433 0.38265 0.0377 Uiso . . 1.000 . -16
    H H5A -0.16623 0.99847 0.07909 0.0729 Uiso . . 1.000 . -16
    H H5B 0.04750 -0.10020 0.27510 0.0479 Uiso . . 1.000 . -16
    H H6A 0.29709 0.18908 0.27988 0.0534 Uiso . . 1.000 . -16
    H H6B 0.21835 0.31947 0.25217 0.0534 Uiso . . 1.000 . -16
    H H11 0.04595 0.61546 0.17385 0.0351 Uiso . . 1.000 . -16
    H H14 -0.27877 0.52269 0.14088 0.0458 Uiso . . 1.000 . -16
    H H15 -0.20577 0.25249 0.19730 0.0421 Uiso . . 1.000 . -16
    H H16A 0.11246 0.81983 0.10266 0.0675 Uiso . . 1.000 . -16
    H H16B 0.09561 1.03701 0.14284 0.0675 Uiso . . 1.000 . -16
    H H16C 0.10226 1.11826 0.08749 0.0675 Uiso . . 1.000 . -16
    H H17 -0.06819 0.08711 0.23996 0.0368 Uiso . . 1.000 . -16
loop_
    _atom_site_aniso_label
    _atom_site_aniso_U_11
    _atom_site_aniso_U_22
    _atom_site_aniso_U_33
    _atom_site_aniso_U_12
    _atom_site_aniso_U_13
    _atom_site_aniso_U_23
    O1 0.028(3) 0.070(4) 0.055(4) -0.003(3) -0.004(3) 0.032(3)
    O2 0.030(3) 0.052(4) 0.049(3) 0.005(2) -0.003(2) 0.013(3)
    O3 0.028(2) 0.039(3) 0.060(3) 0.000(2) -0.011(2) 0.016(3)
    N1 0.031(3) 0.031(4) 0.042(4) 0.001(3) -0.010(3) 0.012(3)
    N2 0.024(3) 0.036(4) 0.062(4) -0.005(3) -0.013(3) 0.013(3)
    N3 0.026(3) 0.055(5) 0.062(4) -0.003(3) -0.010(3) 0.020(4)
    C1 0.025(4) 0.038(5) 0.030(4) 0.000(3) 0.001(3) 0.005(3)
    C2 0.029(4) 0.037(5) 0.040(4) 0.007(4) -0.007(3) 0.001(4)
    C3 0.029(4) 0.039(5) 0.026(4) 0.000(3) 0.003(3) 0.003(3)
    C4 0.036(4) 0.033(4) 0.023(4) 0.010(4) -0.005(3) -0.002(3)
    C5 0.024(4) 0.039(5) 0.054(5) 0.001(3) -0.004(3) 0.007(4)
    C6 0.029(4) 0.033(5) 0.049(5) -0.002(3) 0.003(3) 0.007(4)
    C7 0.027(4) 0.074(6) 0.047(5) -0.009(4) -0.003(4) 0.006(4)
    C8 0.033(4) 0.032(4) 0.030(4) -0.005(4) 0.003(3) 0.000(3)
    C9 0.023(4) 0.032(4) 0.038(4) 0.001(3) 0.002(3) -0.005(4)
    O4 0.026(2) 0.045(3) 0.053(3) 0.002(2) 0.004(2) 0.018(3)
    O5 0.036(3) 0.056(4) 0.054(4) 0.008(3) -0.008(3) 0.023(3)
    O6 0.037(3) 0.037(3) 0.055(3) 0.006(2) -0.013(3) 0.016(3)
    N4 0.033(3) 0.032(3) 0.027(3) 0.001(3) -0.003(2) 0.008(3)
    N5 0.037(3) 0.035(4) 0.048(4) -0.008(3) -0.009(3) 0.019(3)
    N6 0.028(3) 0.041(4) 0.064(5) -0.004(3) -0.007(3) 0.011(3)
    C10 0.035(4) 0.033(4) 0.024(4) -0.001(4) -0.006(3) -0.004(3)
    C11 0.023(3) 0.038(4) 0.027(4) -0.001(3) -0.003(3) -0.001(4)
    C12 0.031(4) 0.025(4) 0.035(4) -0.002(3) -0.001(3) -0.002(3)
    C13 0.029(4) 0.040(5) 0.027(4) 0.006(4) -0.002(3) 0.005(4)
    C14 0.022(3) 0.050(5) 0.043(5) 0.000(4) -0.005(3) -0.001(4)
    C15 0.026(3) 0.039(4) 0.041(4) -0.006(4) 0.001(3) 0.012(4)
    C16 0.027(4) 0.052(5) 0.056(6) -0.008(4) 0.000(4) 0.005(4)
    C17 0.027(4) 0.031(4) 0.033(4) 0.004(3) -0.007(3) 0.004(3)
    C18 0.030(4) 0.032(4) 0.038(4) -0.004(4) -0.002(3) -0.005(4)
_geom_special_details
;
Bond distances, angles <i>etc</i>. have been calculated using the rounded
fractional coordinates. All su's are estimated from the variances of the
(full) variance-covariance matrix. The cell e.s.d.'s are taken into account in
the estimation of distances, angles and torsion angles
;
loop_
    _geom_bond_atom_site_label_1
    _geom_bond_atom_site_label_2
    _geom_bond_site_symmetry_1
    _geom_bond_site_symmetry_2
    _geom_bond_distance
    _geom_bond_publ_flag
    O1 C3 . . 1.365(8) no
    O1 C7 . . 1.418(7) no
    O2 C4 . . 1.373(8) no
    O3 C9 . . 1.232(8) no
    O2 H2A . . 0.8200 no
    O4 C12 . . 1.365(8) no
    O4 C16 . . 1.426(7) no
    O5 C13 . . 1.374(8) no
    O6 C18 . . 1.244(8) no
    O5 H5A . . 0.8200 no
    N1 C8 . . 1.259(9) no
    N1 N2 . . 1.377(8) no
    N2 C9 . . 1.375(7) no
    N3 C9 . . 1.335(9) no
    N2 H2B . . 0.8600 no
    N3 H3B . . 0.8600 no
    N3 H3A . . 0.8600 no
    N4 N5 . . 1.375(7) no
    N4 C17 . . 1.282(7) no
    N5 C18 . . 1.353(9) no
    N6 C18 . . 1.336(9) no
    N5 H5B . . 0.8600 no
    N6 H6B . . 0.8600 no
    N6 H6A . . 0.8600 no
    C1 C2 . . 1.386(9) no
    C1 C6 . . 1.390(8) no
    C1 C8 . . 1.444(9) no
    C2 C3 . . 1.386(9) no
    C3 C4 . . 1.379(9) no
    C4 C5 . . 1.371(9) no
    C5 C6 . . 1.383(8) no
    C2 H2 . . 0.9300 no
    C5 H5 . . 0.9300 no
    C6 H6 . . 0.9300 no
    C7 H7C . . 0.9600 no
    C7 H7A . . 0.9600 no
    C7 H7B . . 0.9600 no
    C8 H8 . . 0.9300 no
    C10 C11 . . 1.409(9) no
    C10 C15 . . 1.384(8) no
    C10 C17 . . 1.456(8) no
    C11 C12 . . 1.388(9) no
    C12 C13 . . 1.404(9) no
    C13 C14 . . 1.373(9) no
    C14 C15 . . 1.372(10) no
    C11 H11 . . 0.9300 no
    C14 H14 . . 0.9300 no
    C15 H15 . . 0.9300 no
    C16 H16A . . 0.9600 no
    C16 H16B . . 0.9600 no
    C16 H16C . . 0.9600 no
    C17 H17 . . 0.9300 no
loop_
    _geom_angle_atom_site_label_1
    _geom_angle_atom_site_label_2
    _geom_angle_atom_site_label_3
    _geom_angle_site_symmetry_1
    _geom_angle_site_symmetry_2
    _geom_angle_site_symmetry_3
    _geom_angle
    _geom_angle_publ_flag
    C3 O1 C7 . . . 117.9(5) no
    C4 O2 H2A . . . 109.00 no
    C12 O4 C16 . . . 117.8(5) no
    C13 O5 H5A . . . 109.00 no
    N2 N1 C8 . . . 116.3(5) no
    N1 N2 C9 . . . 121.6(5) no
    C9 N2 H2B . . . 119.00 no
    N1 N2 H2B . . . 119.00 no
    C9 N3 H3A . . . 120.00 no
    H3A N3 H3B . . . 120.00 no
    C9 N3 H3B . . . 120.00 no
    N5 N4 C17 . . . 114.3(5) no
    N4 N5 C18 . . . 122.7(5) no
    C18 N5 H5B . . . 119.00 no
    N4 N5 H5B . . . 119.00 no
    H6A N6 H6B . . . 120.00 no
    C18 N6 H6A . . . 120.00 no
    C18 N6 H6B . . . 120.00 no
    C2 C1 C6 . . . 118.0(6) no
    C2 C1 C8 . . . 120.9(6) no
    C6 C1 C8 . . . 121.1(6) no
    C1 C2 C3 . . . 120.7(6) no
    O1 C3 C2 . . . 126.4(5) no
    C2 C3 C4 . . . 120.0(6) no
    O1 C3 C4 . . . 113.5(5) no
    O2 C4 C5 . . . 119.0(6) no
    O2 C4 C3 . . . 120.7(6) no
    C3 C4 C5 . . . 120.4(6) no
    C4 C5 C6 . . . 119.3(5) no
    C1 C6 C5 . . . 121.6(6) no
    N1 C8 C1 . . . 123.1(6) no
    O3 C9 N2 . . . 120.3(6) no
    N2 C9 N3 . . . 115.6(6) no
    O3 C9 N3 . . . 124.1(5) no
    C3 C2 H2 . . . 120.00 no
    C1 C2 H2 . . . 120.00 no
    C6 C5 H5 . . . 120.00 no
    C4 C5 H5 . . . 120.00 no
    C1 C6 H6 . . . 119.00 no
    C5 C6 H6 . . . 119.00 no
    H7A C7 H7C . . . 109.00 no
    H7A C7 H7B . . . 109.00 no
    O1 C7 H7B . . . 109.00 no
    O1 C7 H7C . . . 109.00 no
    O1 C7 H7A . . . 109.00 no
    H7B C7 H7C . . . 110.00 no
    C1 C8 H8 . . . 119.00 no
    N1 C8 H8 . . . 118.00 no
    C11 C10 C15 . . . 119.1(5) no
    C15 C10 C17 . . . 119.2(5) no
    C11 C10 C17 . . . 121.6(5) no
    C10 C11 C12 . . . 119.4(5) no
    C11 C12 C13 . . . 119.5(6) no
    O4 C12 C11 . . . 126.7(6) no
    O4 C12 C13 . . . 113.7(5) no
    O5 C13 C14 . . . 119.4(5) no
    O5 C13 C12 . . . 119.6(5) no
    C12 C13 C14 . . . 121.0(6) no
    C13 C14 C15 . . . 119.0(6) no
    C10 C15 C14 . . . 121.9(6) no
    N4 C17 C10 . . . 122.8(5) no
    N5 C18 N6 . . . 115.7(6) no
    O6 C18 N5 . . . 120.4(6) no
    O6 C18 N6 . . . 123.8(6) no
    C10 C11 H11 . . . 120.00 no
    C12 C11 H11 . . . 120.00 no
    C13 C14 H14 . . . 120.00 no
    C15 C14 H14 . . . 120.00 no
    C10 C15 H15 . . . 119.00 no
    C14 C15 H15 . . . 119.00 no
    O4 C16 H16A . . . 110.00 no
    O4 C16 H16B . . . 109.00 no
    O4 C16 H16C . . . 110.00 no
    H16A C16 H16B . . . 109.00 no
    H16A C16 H16C . . . 109.00 no
    H16B C16 H16C . . . 109.00 no
    N4 C17 H17 . . . 119.00 no
    C10 C17 H17 . . . 119.00 no
loop_
    _geom_torsion_atom_site_label_1
    _geom_torsion_atom_site_label_2
    _geom_torsion_atom_site_label_3
    _geom_torsion_atom_site_label_4
    _geom_torsion_site_symmetry_1
    _geom_torsion_site_symmetry_2
    _geom_torsion_site_symmetry_3
    _geom_torsion_site_symmetry_4
    _geom_torsion
    _geom_torsion_publ_flag
    C7 O1 C3 C2 . . . . 6.5(9) no
    C7 O1 C3 C4 . . . . -176.1(6) no
    C16 O4 C12 C11 . . . . 2.9(9) no
    C16 O4 C12 C13 . . . . -175.3(6) no
    C8 N1 N2 C9 . . . . 172.7(6) no
    N2 N1 C8 C1 . . . . 176.9(5) no
    N1 N2 C9 N3 . . . . -2.0(8) no
    N1 N2 C9 O3 . . . . 179.3(6) no
    C17 N4 N5 C18 . . . . -175.8(6) no
    N5 N4 C17 C10 . . . . -176.6(5) no
    N4 N5 C18 O6 . . . . -177.8(5) no
    N4 N5 C18 N6 . . . . 0.3(9) no
    C6 C1 C8 N1 . . . . 175.4(6) no
    C2 C1 C6 C5 . . . . 1.5(9) no
    C6 C1 C2 C3 . . . . -0.4(10) no
    C8 C1 C2 C3 . . . . -178.8(6) no
    C8 C1 C6 C5 . . . . 179.8(6) no
    C2 C1 C8 N1 . . . . -6.3(10) no
    C1 C2 C3 C4 . . . . -0.6(10) no
    C1 C2 C3 O1 . . . . 176.7(6) no
    C2 C3 C4 O2 . . . . -179.0(6) no
    O1 C3 C4 O2 . . . . 3.3(8) no
    O1 C3 C4 C5 . . . . -177.0(5) no
    C2 C3 C4 C5 . . . . 0.6(9) no
    C3 C4 C5 C6 . . . . 0.4(9) no
    O2 C4 C5 C6 . . . . -180.0(5) no
    C4 C5 C6 C1 . . . . -1.5(9) no
    C15 C10 C11 C12 . . . . -0.8(9) no
    C17 C10 C11 C12 . . . . 175.9(6) no
    C11 C10 C15 C14 . . . . 0.5(9) no
    C17 C10 C15 C14 . . . . -176.2(6) no
    C11 C10 C17 N4 . . . . 1.8(9) no
    C15 C10 C17 N4 . . . . 178.5(6) no
    C10 C11 C12 O4 . . . . -178.3(6) no
    C10 C11 C12 C13 . . . . -0.2(9) no
    O4 C12 C13 O5 . . . . 0.2(8) no
    O4 C12 C13 C14 . . . . 179.8(6) no
    C11 C12 C13 O5 . . . . -178.2(5) no
    C11 C12 C13 C14 . . . . 1.4(9) no
    O5 C13 C14 C15 . . . . 178.0(6) no
    C12 C13 C14 C15 . . . . -1.7(10) no
    C13 C14 C15 C10 . . . . 0.7(10) no
loop_
    _geom_hbond_atom_site_label_D
    _geom_hbond_atom_site_label_H
    _geom_hbond_atom_site_label_A
    _geom_hbond_site_symmetry_A
    _geom_hbond_distance_DH
    _geom_hbond_distance_HA
    _geom_hbond_distance_DA
    _geom_hbond_angle_DHA
    _geom_hbond_publ_flag
    O2 H2A O1 . 0.82 2.17 2.627(6) 115 yes
    O2 H2A O5 2_555 0.82 2.34 3.108(7) 156 yes
    N2 H2B O6 1_565 0.86 2.11 2.923(7) 158 yes
    N3 H3A O6 4_455 0.86 2.16 2.987(7) 162 yes
    N3 H3B N1 . 0.86 2.31 2.674(8) 106 yes
    O5 H5A O4 . 0.82 2.18 2.632(6) 115 yes
    N5 H5B O3 1_545 0.86 2.08 2.909(7) 161 yes
    N6 H6A O3 4_565 0.86 2.13 2.965(7) 164 yes
    N6 H6B N4 . 0.86 2.32 2.677(7) 105 yes
_iucr_refine_instructions_details
;
TITL 8UOS in Pca2(1)
CELL 0.71073 13.9945 5.0440 27.2855 90.000 90.000 90.000
ZERR 8.00 0.0014 0.0004 0.0020 0.000 0.000 0.000
LATT -1
SYMM -x, -y, z+1/2
SYMM -x+1/2, y, z+1/2
SYMM x+1/2, -y, z
SFAC C  H  N  O
UNIT 72  88  24 24
L.S. 10
OMIT -3 52
MERG 4
ACTA
BOND $H
HTAB
CONF
LIST 4
FMAP 2
PLAN 10
MPLA 10 C1 C2 C3 C4 C5 C6 C7 C8 O1 O2
MPLA 5 N1 N2 C9 N3 O3
MPLA 10 C10 C11 C12 C13 C14 C15 C16 C17 O4 O5
MPLA 5 N4 N5 C18 N6 O6
TEMP 23.000
WGHT    0.039000
FVAR       0.10922
MOLE 1
O1    4    0.125589   -0.428165    0.516726    11.00000    0.02797    0.07020 =
         0.05490    0.03162   -0.00440   -0.00261
O2    4    0.311991   -0.456963    0.526639    11.00000    0.02952    0.05153 =
         0.04866    0.01326   -0.00285    0.00446
AFIX 147
H2A   2    0.268838   -0.545907    0.538595    11.00000   -1.50000
AFIX   0
O3    4   -0.066802    0.712491    0.309527    11.00000    0.02839    0.03911 =
         0.06014    0.01589   -0.01071    0.00028
N1    3    0.073003    0.303326    0.385538    11.00000    0.03060    0.03064 =
         0.04236    0.01221   -0.00996    0.00078
N2    3    0.046333    0.508468    0.355195    11.00000    0.02443    0.03582 =
         0.06230    0.01270   -0.01282   -0.00449
AFIX  43
H2B   2    0.087467    0.628916    0.347946    11.00000   -1.20000
AFIX   0
N3    3   -0.103235    0.326827    0.347857    11.00000    0.02621    0.05447 =
         0.06158    0.02031   -0.00965   -0.00274
AFIX  93
H3A   2   -0.160594    0.324392    0.336555    11.00000   -1.20000
H3B   2   -0.083721    0.201239    0.366679    11.00000   -1.20000
AFIX   0
C1    1    0.198826    0.096537    0.429884    11.00000    0.02536    0.03823 =
         0.02970    0.00472    0.00062    0.00026
C2    1    0.139225   -0.074521    0.455322    11.00000    0.02941    0.03699 =
         0.03954    0.00066   -0.00731    0.00736
AFIX  43
H2    2    0.073519   -0.065914    0.450477    11.00000   -1.20000
AFIX   0
C3    1    0.176458   -0.257952    0.487850    11.00000    0.02861    0.03876 =
         0.02569    0.00260    0.00263    0.00019
C4    1    0.273940   -0.273483    0.494987    11.00000    0.03615    0.03287 =
         0.02319   -0.00240   -0.00462    0.00972
C5    1    0.334286   -0.106255    0.470245    11.00000    0.02385    0.03870 =
         0.05351    0.00698   -0.00407    0.00120
AFIX  43
H5    2    0.400006   -0.117472    0.474855    11.00000   -1.20000
AFIX   0
C6    1    0.296451    0.079156    0.438383    11.00000    0.02910    0.03323 =
         0.04858    0.00660    0.00272   -0.00165
AFIX  43
H6    2    0.337404    0.195152    0.422236    11.00000   -1.20000
AFIX   0
C7    1    0.025222   -0.439751    0.509988    11.00000    0.02744    0.07393 =
         0.04697    0.00560   -0.00281   -0.00881
AFIX 137
H7A   2    0.011364   -0.490862    0.476851    11.00000   -1.20000
H7B   2   -0.002066   -0.268638    0.516423    11.00000   -1.20000
H7C   2   -0.001591   -0.567597    0.532129    11.00000   -1.20000
AFIX   0
C8    1    0.160153    0.291616    0.396582    11.00000    0.03255    0.03172 =
         0.02989   -0.00038    0.00301   -0.00480
AFIX  43
H8    2    0.201655    0.414330    0.382653    11.00000   -1.20000
AFIX   0
C9    1   -0.044509    0.525483    0.336188    11.00000    0.02296    0.03218 =
         0.03749   -0.00491    0.00226    0.00122
MOLE 2
O4    4   -0.019924    0.950352    0.105031    11.00000    0.02569    0.04464 =
         0.05290    0.01774    0.00362    0.00174
O5    4   -0.203203    0.881064    0.087603    11.00000    0.03631    0.05568 =
         0.05386    0.02336   -0.00816    0.00768
AFIX 147
H5A   2   -0.166232    0.998471    0.079087    11.00000   -1.50000
AFIX   0
O6    4    0.202081   -0.188761    0.310966    11.00000    0.03654    0.03684 =
         0.05455    0.01633   -0.01281    0.00559
N4    3    0.059542    0.219746    0.236119    11.00000    0.03284    0.03192 =
         0.02704    0.00783   -0.00333    0.00046
N5    3    0.088396    0.018889    0.266811    11.00000    0.03712    0.03476 =
         0.04777    0.01896   -0.00904   -0.00827
AFIX  43
H5B   2    0.047496   -0.100200    0.275100    11.00000   -1.20000
AFIX   0
N6    3    0.238425    0.192562    0.270528    11.00000    0.02802    0.04143 =
         0.06412    0.01047   -0.00656   -0.00428
AFIX  93
H6A   2    0.297094    0.189084    0.279885    11.00000   -1.20000
H6B   2    0.218348    0.319467    0.252170    11.00000   -1.20000
AFIX   0
C10   1   -0.073292    0.401867    0.191383    11.00000    0.03462    0.03316 =
         0.02365   -0.00443   -0.00559   -0.00085
C11   1   -0.018763    0.596099    0.166972    11.00000    0.02299    0.03815 =
         0.02668   -0.00072   -0.00334   -0.00068
AFIX  43
H11   2    0.045949    0.615462    0.173852    11.00000   -1.20000
AFIX   0
C12   1   -0.062590    0.758244    0.132556    11.00000    0.03101    0.02467 =
         0.03507   -0.00191   -0.00089   -0.00202
C13   1   -0.160305    0.725686    0.122605    11.00000    0.02904    0.04008 =
         0.02708    0.00458   -0.00181    0.00616
C14   1   -0.213725    0.539800    0.147110    11.00000    0.02213    0.04968 =
         0.04266   -0.00136   -0.00533    0.00024
AFIX  43
H14   2   -0.278768    0.522685    0.140880    11.00000   -1.20000
AFIX   0
C15   1   -0.169737    0.379632    0.180930    11.00000    0.02575    0.03853 =
         0.04086    0.01178    0.00064   -0.00575
AFIX  43
H15   2   -0.205767    0.252493    0.197296    11.00000   -1.20000
AFIX   0
C16   1    0.080841    0.984125    0.109907    11.00000    0.02727    0.05160 =
         0.05615    0.00467   -0.00037   -0.00816
AFIX 137
H16A  2    0.112460    0.819830    0.102665    11.00000   -1.50000
H16B  2    0.095612    1.037015    0.142845    11.00000   -1.50000
H16C  2    0.102257    1.118258    0.087493    11.00000   -1.50000
AFIX   0
C17   1   -0.029704    0.215130    0.225393    11.00000    0.02733    0.03128 =
         0.03339    0.00436   -0.00660    0.00428
AFIX  43
H17   2   -0.068185    0.087106    0.239956    11.00000   -1.20000
AFIX   0
C18   1    0.178490    0.000875    0.284509    11.00000    0.02963    0.03196 =
         0.03791   -0.00446   -0.00211   -0.00433
HKLF 4
REM  8UOS in Pca2(1)
REM R1 =  0.0557 for   1046 Fo > 4sig(Fo)  and  0.1381 for all   1931 data
REM    275 parameters refined using      1 restraints
END
WGHT      0.0390      0.0000
REM Highest difference peak  0.221,  deepest hole -0.247,  1-sigma level  0.052
Q1    1  -0.2123  0.0365  0.2105  11.00000  0.05    0.22
Q2    1  -0.0211 -0.3954  0.4697  11.00000  0.05    0.20
Q3    1   0.2999 -0.0515  0.5472  11.00000  0.05    0.19
Q4    1   0.0183 -0.0386  0.3027  11.00000  0.05    0.19
Q5    1   0.4540  0.0405  0.4709  11.00000  0.05    0.18
Q6    1  -0.0973 -0.0055  0.2824  11.00000  0.05    0.18
Q7    1  -0.2002  1.0024  0.1199  11.00000  0.05    0.18
Q8    1   0.3615  0.4096  0.2700  11.00000  0.05    0.17
Q9    1  -0.0692  0.1659  0.2998  11.00000  0.05    0.17
Q10   1  -0.3220  0.6266  0.1142  11.00000  0.05    0.17
;
