# Supplementary material for: (2E)-2-(4-Hy­droxy-3-meth­oxy­benzyl­idene)hydrazinecarboxamide
Source: Acta Crystallogr Sect E Struct Rep Online. 2012 Jun 13;68(Pt 7):o2071. doi: 10.1107/S1600536812025299 (PMC3393335; doi:10.1107/S1600536812025299)
Supplement: Supplementary file 2 [file e-68-o2071-Isup2.hkl]

#
# h,k,l, Fc-squared, Fo-squared, sigma(Fo-squared) and status flag
#
data_I
_shelx_title ' 8UOS in Pca2(1)'
_shelx_refln_list_code          4
_shelx_F_calc_maximum      290.73
_exptl_crystal_F_000       880.00
_reflns_d_resolution_high  0.8107
 
loop_
 _symmetry_equiv_pos_as_xyz
 'x, y, z'
 '-x, -y, z+1/2'
 '-x+1/2, y, z+1/2'
 'x+1/2, -y, z'
 
_cell_length_a    13.9945
_cell_length_b     5.0440
_cell_length_c    27.2855
_cell_angle_alpha  90.000
_cell_angle_beta   90.000
_cell_angle_gamma  90.000
 
_shelx_F_squared_multiplier     1.000
 
loop_
 _refln_index_h
 _refln_index_k
 _refln_index_l
 _refln_F_squared_calc
 _refln_F_squared_meas
 _refln_F_squared_sigma
 _refln_observed_status
   2   0   0       25.48       18.98      9.17 o
   4   0   0      382.25      364.28     30.42 o
   6   0   0      117.02      155.08     37.72 o
   8   0   0     9439.98     9860.33    281.65 o
  10   0   0       76.89      141.66     49.46 o
  12   0   0        5.43        0.00     42.75 o
  14   0   0       10.93       66.22     56.16 o
  16   0   0        2.50      -10.06     48.62 o
   0   1   0       89.91       88.85     19.28 o
   1   1   0       74.10       63.21     11.25 o
   2   1   0     3456.30     3101.04     73.79 o
   3   1   0      259.74      316.68     23.06 o
   4   1   0      207.54      201.80     16.27 o
   5   1   0     4167.60     4309.03     61.94 o
   6   1   0        0.02        1.45     16.50 o
   7   1   0      123.72      118.18     23.87 o
   8   1   0       29.78       38.23     21.52 o
   9   1   0       56.27       27.34     24.49 o
  10   1   0      548.47      493.77     48.30 o
  11   1   0      952.13      874.55     62.10 o
  12   1   0      225.57      181.04     39.54 o
  13   1   0      349.45      252.91     54.28 o
  14   1   0       93.14       87.77     41.20 o
  15   1   0       39.19        9.51     60.00 o
  16   1   0        4.46      -16.21     76.53 o
  17   1   0       55.36        7.35     83.82 o
   0   2   0      166.29      150.88     34.37 o
   1   2   0     1959.37     1904.22     68.32 o
   2   2   0      631.67      554.58     52.39 o
   3   2   0      178.81      221.56     36.46 o
   4   2   0       23.78       12.83     19.02 o
   5   2   0       47.35       84.55     20.16 o
   6   2   0      782.47      738.52     57.41 o
   7   2   0       35.68       46.94     46.94 o
   8   2   0       75.34      163.46     57.00 o
   9   2   0      169.07      199.96     32.51 o
  10   2   0      522.28      517.33     45.30 o
  11   2   0      301.66      230.09     54.12 o
  12   2   0      289.62      255.83     66.94 o
  13   2   0       10.19       15.17     54.95 o
  14   2   0       59.68       41.77     80.05 o
  15   2   0       85.12      108.39     49.06 o
  16   2   0       10.88       41.91     67.90 o
   0   3   0        0.45      -15.09     29.34 o
   1   3   0      118.80      151.86     36.04 o
   2   3   0      631.56      625.23     50.72 o
   3   3   0     3494.37     3643.87    158.43 o
   4   3   0     1832.90     1761.16    118.19 o
   5   3   0      198.05      230.35     33.23 o
   6   3   0       52.54      107.05     44.85 o
   7   3   0       43.26       40.94     33.41 o
   8   3   0       13.38       -1.11     33.49 o
   9   3   0       26.81      -30.18     57.00 o
  10   3   0       30.88       45.27     58.68 o
  11   3   0     2132.92     1983.30    176.87 o
  12   3   0     1200.47     1013.44    138.31 o
  13   3   0       19.90       38.56     67.06 o
  14   3   0       16.30       45.27     71.25 o
  15   3   0       54.15       62.03     77.96 o
   0   4   0     1259.08     1388.14    119.87 o
   1   4   0      223.92      184.28     41.26 o
   2   4   0      327.75      321.18     86.34 o
   3   4   0      130.96      154.12     39.24 o
   4   4   0       23.80        6.26     35.63 o
   5   4   0        0.62      -37.72     58.68 o
   6   4   0      117.45       88.02     64.55 o
   7   4   0      528.47      590.97    106.46 o
   8   4   0      329.83      326.92     90.53 o
   9   4   0      201.18      306.80     93.05 o
  10   4   0      193.55      146.69     77.96 o
  11   4   0       56.52        4.19     64.55 o
  12   4   0        5.65       27.66     68.74 o
  13   4   0        0.07      -93.05     62.03 o
   0   5   0       25.23       73.77     62.03 o
   1   5   0        5.07        3.20     37.47 o
   2   5   0       66.39       48.08     39.07 o
   3   5   0      109.93      140.72     47.24 o
   4   5   0       26.81       14.81     40.06 o
   5   5   0       68.99       61.19     76.28 o
   6   5   0       13.91       55.32     76.28 o
   7   5   0       18.70      -79.63     62.87 o
   8   5   0       35.78       10.90     71.25 o
   9   5   0       11.96       62.87     82.15 o
  10   5   0       25.46      -18.44     63.71 o
   3   6   0       11.78       36.04     87.18 o
   4   6   0        0.47      -15.93     80.47 o
   2   0   1     9118.67     8129.78     91.37 o
   4   0   1      716.62      750.76     27.88 o
   6   0   1      761.08      862.03     50.37 o
   8   0   1     2848.46     2964.86     94.22 o
  10   0   1      824.21      745.48     63.88 o
  12   0   1      113.16      111.38     38.79 o
  14   0   1       63.09       76.40     40.57 o
  16   0   1      209.40      126.10     54.07 o
   1   1   1     1154.26     1049.73     16.21 o
   2   1   1     6274.05     5752.99     69.21 o
   3   1   1      457.81      438.84     18.29 o
   4   1   1     1812.45     1831.93     22.99 o
   5   1   1     1147.61     1122.66     24.50 o
   6   1   1      441.57      421.45     19.16 o
   7   1   1      347.19      339.89     22.96 o
   8   1   1      462.80      423.65     26.55 o
   9   1   1        4.06        2.57     15.78 o
  10   1   1      245.16      229.77     25.64 o
  11   1   1        5.51       24.77     19.84 o
  12   1   1      101.30       83.49     36.87 o
  13   1   1      166.50      131.36     27.65 o
  14   1   1      123.73      129.30     29.42 o
  15   1   1      246.16      227.40     38.27 o
  16   1   1        6.15      -28.11     44.86 o
  17   1   1       23.85       11.17     39.81 o
   1   2   1      250.31      265.03     15.84 o
   2   2   1     1026.64     1041.60     37.17 o
   3   2   1     1604.24     1668.80     32.62 o
   4   2   1     1507.22     1481.52     28.66 o
   5   2   1       46.16       52.05     14.29 o
   6   2   1      279.03      311.78     35.34 o
   7   2   1       35.04       31.37     30.49 o
   8   2   1        3.22      -41.70     29.93 o
   9   2   1       23.11       41.80     19.85 o
  10   2   1     1809.04     1699.11     46.98 o
  11   2   1      112.18      133.93     26.17 o
  12   2   1       21.70       10.90     27.24 o
  13   2   1       18.40       46.06     25.31 o
  14   2   1        7.14       30.48     43.09 o
  15   2   1       17.82       87.96     68.10 o
  16   2   1       18.97        3.73     49.75 o
   1   3   1      175.77      212.29     27.77 o
   2   3   1       26.91       52.72     23.73 o
   3   3   1      413.41      539.06     54.23 o
   4   3   1       76.04       48.68     65.38 o
   5   3   1     1351.08     1417.49     36.47 o
   6   3   1       84.66       70.47     22.22 o
   7   3   1       73.94       85.45     25.47 o
   8   3   1      390.73      379.22     49.47 o
   9   3   1      195.85      189.24     51.72 o
  10   3   1      211.80      316.35     60.14 o
  11   3   1      537.37      477.22     80.05 o
  12   3   1       10.93       12.43    106.04 o
  13   3   1      118.62      161.59     56.54 o
  14   3   1       46.73       59.61     49.69 o
  15   3   1       28.12       39.38     48.59 o
   1   4   1      324.64      305.45     33.42 o
   2   4   1      295.31      275.21     32.31 o
   3   4   1      155.74      198.08     30.40 o
   4   4   1        8.85       20.02     28.65 o
   5   4   1       15.88      -21.54     52.39 o
   6   4   1       20.82       53.78     44.09 o
   7   4   1       13.20       22.68     67.48 o
   8   4   1      218.23      238.91     60.16 o
   9   4   1       27.72       -3.45     54.91 o
  10   4   1      189.69      140.08     55.74 o
  11   4   1       23.56       16.89     50.71 o
  12   4   1       21.43      -16.85     44.86 o
  13   4   1       16.27      -24.56     47.05 o
   1   5   1       59.78       63.25     29.98 o
   2   5   1       40.16       25.17     29.61 o
   3   5   1        3.52      -18.77     26.50 o
   4   5   1       35.76       45.46     39.96 o
   5   5   1       23.58       65.73     38.02 o
   6   5   1       16.47       65.85     52.94 o
   7   5   1       16.83      -10.59     50.61 o
   8   5   1      136.04      126.90     64.21 o
   9   5   1        8.23       70.35     59.10 o
  10   5   1       30.29       21.94     51.80 o
   2   6   1      112.80      138.31     96.40 o
   3   6   1      193.75       92.21     86.34 o
   4   6   1       14.11       45.62     58.54 o
   2   0   2     9666.47     8615.63    132.64 o
   4   0   2     3272.78     3273.49     54.99 o
   6   0   2     8651.56     9021.65    174.56 o
   8   0   2     1475.95     1485.81     67.77 o
  10   0   2      537.67      526.84     55.04 o
  12   0   2      231.39      183.48     43.75 o
  14   0   2       59.02       69.51     40.29 o
  16   0   2       22.72       50.31     54.91 o
   0   1   2      169.59      150.96     11.13 o
   1   1   2     2059.57     1916.30     22.51 o
   2   1   2     9709.87     8738.56     65.84 o
   3   1   2      197.51      225.11     11.08 o
   4   1   2       40.29       50.95      8.53 o
   5   1   2      514.75      508.71     18.73 o
   6   1   2      817.59      864.76     24.22 o
   7   1   2      164.52      180.64     17.42 o
   8   1   2      119.02      142.78     17.64 o
   9   1   2      216.29      152.84     27.18 o
  10   1   2      258.82      296.27     27.99 o
  11   1   2      986.35      849.90     43.11 o
  12   1   2        8.42       -6.17     19.92 o
  13   1   2        2.19        9.19     25.68 o
  14   1   2      183.49      130.40     29.81 o
  15   1   2       47.87       32.78     27.11 o
  16   1   2       40.24        6.11     35.11 o
  17   1   2       30.27       20.84     51.88 o
   0   2   2     4459.19     4418.22     98.21 o
   1   2   2      970.85     1019.24     33.06 o
   2   2   2      187.63      227.57     29.93 o
   3   2   2      638.64      715.35     26.85 o
   4   2   2      193.55      199.36     14.71 o
   5   2   2      149.38      148.06     16.49 o
   6   2   2      138.02      139.73     22.13 o
   7   2   2      809.47      819.69     66.75 o
   8   2   2       24.99       26.96     54.91 o
   9   2   2       47.17       65.98     20.62 o
  10   2   2      620.83      632.94     46.24 o
  11   2   2     1414.20     1388.31     45.79 o
  12   2   2      386.02      415.36     32.50 o
  13   2   2       94.87      157.47     35.03 o
  14   2   2      106.45      121.85     46.11 o
  15   2   2        0.52       78.50     49.42 o
  16   2   2       50.83       68.21     53.64 o
   0   3   2       66.18       73.24     44.01 o
   1   3   2       90.40      121.96     17.23 o
   2   3   2      197.72      186.96     30.03 o
   3   3   2      221.35      218.70     41.44 o
   4   3   2     1000.17     1044.15     72.05 o
   5   3   2      714.40      797.55     31.40 o
   6   3   2      234.08      221.73     24.74 o
   7   3   2        0.83       -0.23     26.78 o
   8   3   2       94.63       63.72     32.70 o
   9   3   2      704.36      625.45     61.47 o
  10   3   2      271.44      236.20     43.18 o
  11   3   2      195.94      181.02     44.49 o
  12   3   2       87.74       88.76     39.98 o
  13   3   2       82.97       48.51     47.05 o
  14   3   2       45.74      -31.24     61.00 o
  15   3   2       94.97       63.21     45.38 o
   0   4   2      329.02      319.00     47.65 o
   1   4   2       92.42      122.00     27.31 o
   2   4   2       87.43      103.61     26.20 o
   3   4   2       34.61       22.39     23.11 o
   4   4   2       25.54        3.98     26.50 o
   5   4   2       66.91      127.39     47.10 o
   6   4   2       30.22       29.67     44.41 o
   7   4   2        6.78        0.91     42.60 o
   8   4   2       79.66       34.22     43.70 o
   9   4   2      240.03      338.37     64.40 o
  10   4   2       28.46       41.38     46.97 o
  11   4   2       67.56      124.67     53.93 o
  12   4   2       26.83       80.09     53.85 o
  13   4   2       87.54      101.94    112.33 o
   0   5   2     1739.78     1723.11    105.01 o
   1   5   2      212.25      161.07     41.62 o
   2   5   2      480.18      506.06     45.36 o
   3   5   2       31.90       25.74     28.68 o
   4   5   2       28.93      -27.18     31.01 o
   5   5   2        0.22        5.05     32.71 o
   6   5   2       53.94       54.08     58.39 o
   7   5   2       32.84       37.42     52.03 o
   8   5   2      133.93      154.71     59.59 o
   9   5   2       59.60       81.70     56.68 o
  10   5   2       50.73       88.68     86.76 o
   1   6   2       21.55      -89.69     73.77 o
   2   6   2      192.89      198.67     97.24 o
   3   6   2       39.39       46.10     89.69 o
   4   6   2        5.44      -28.50     77.96 o
   2   0   3     2390.86     2142.24     31.03 o
   4   0   3    10225.28    10198.04    143.87 o
   6   0   3     9784.74    10158.40    191.38 o
   8   0   3      218.25      185.60     33.39 o
  10   0   3      648.33      671.36     60.46 o
  12   0   3       47.74       10.81     29.51 o
  14   0   3      236.64      186.49     49.19 o
  16   0   3       26.35      -11.02     41.17 o
   1   1   3     1889.02     1767.53     21.07 o
   2   1   3     2216.66     1985.06     21.98 o
   3   1   3      148.59      120.64      9.73 o
   4   1   3      507.54      520.57     15.14 o
   5   1   3     1412.19     1355.21     31.91 o
   6   1   3     2816.44     2810.45     44.27 o
   7   1   3     1315.85     1340.95     33.89 o
   8   1   3       97.93       97.65     16.92 o
   9   1   3       85.67       81.57     17.67 o
  10   1   3      416.49      390.35     28.96 o
  11   1   3      133.76      120.99     22.36 o
  12   1   3      199.12      207.57     26.94 o
  13   1   3        0.95       -1.99     21.63 o
  14   1   3       20.70      -17.10     21.35 o
  15   1   3       32.93      -20.15     39.11 o
  16   1   3       37.32       14.77     50.36 o
   1   2   3     1949.46     1890.61     30.85 o
   2   2   3       69.97       68.27      9.76 o
   3   2   3       88.52       98.66     14.33 o
   4   2   3       23.71       23.94     11.05 o
   5   2   3       61.20       87.94     14.62 o
   6   2   3      153.53      200.72     36.83 o
   7   2   3      245.88      240.75     52.79 o
   8   2   3      118.12      195.40     43.67 o
   9   2   3      374.78      354.95     25.44 o
  10   2   3      430.32      427.90     30.36 o
  11   2   3       88.34      105.11     25.74 o
  12   2   3      508.82      522.22     34.68 o
  13   2   3       70.65      108.71     27.20 o
  14   2   3       96.71      136.32     50.19 o
  15   2   3       20.49       92.72     41.63 o
  16   2   3       22.77       65.22     53.58 o
   1   3   3      140.70      144.31     17.32 o
   2   3   3      151.06      144.45     35.23 o
   3   3   3      462.60      527.65     37.88 o
   4   3   3       25.34      -26.93     28.63 o
   5   3   3       69.59       89.31     16.16 o
   6   3   3      123.34       87.99     24.96 o
   7   3   3       48.76       43.23     29.26 o
   8   3   3      372.08      424.31     50.81 o
   9   3   3     1081.96      915.62     65.10 o
  10   3   3       49.12       76.72     36.32 o
  11   3   3      311.03      347.35     50.30 o
  12   3   3      357.53      339.56     53.56 o
  13   3   3       16.64       99.74     42.96 o
  14   3   3       51.37       38.94     52.07 o
  15   3   3       90.98      135.81     51.74 o
   1   4   3      184.88      162.60     27.93 o
   2   4   3       24.44       25.04     26.10 o
   3   4   3      102.90       87.90     26.74 o
   4   4   3       32.92       61.39     29.28 o
   5   4   3       21.23       21.15     25.63 o
   6   4   3        5.95      -14.99     40.68 o
   7   4   3      151.04       98.63     45.46 o
   8   4   3       48.35      119.94     79.21 o
   9   4   3      162.09      206.84     55.73 o
  10   4   3      117.36       94.74     69.16 o
  11   4   3       69.88       63.14     82.99 o
  12   4   3       10.18       64.47     87.60 o
  13   4   3       39.49      102.85     58.68 o
   1   5   3      276.34      278.47     37.95 o
   2   5   3      147.19      153.00     35.59 o
   3   5   3       57.75       70.14     36.31 o
   4   5   3       26.99       66.25     35.99 o
   5   5   3       12.56       50.79     47.93 o
   6   5   3       24.57       -3.21     51.56 o
   7   5   3       29.12       37.33     48.07 o
   8   5   3        5.42        4.52     57.42 o
   9   5   3       16.46       20.95     49.68 o
  10   5   3       20.07      -57.55     51.29 o
   1   6   3      170.32      174.36     94.72 o
   2   6   3        0.93      -88.85     73.77 o
   3   6   3       41.33       93.05     90.53 o
   4   6   3       53.94       77.12     96.40 o
   0   0   4      876.46      881.31     21.34 o
   2   0   4     4768.78     4388.86     45.46 o
   4   0   4      265.92      238.99     17.41 o
   6   0   4     1524.63     1558.03     50.88 o
   8   0   4      500.63      481.60     39.34 o
  10   0   4      212.41      234.56     37.31 o
  12   0   4      110.95       91.91     34.51 o
  14   0   4      356.71      346.02     66.22 o
  16   0   4      193.10      165.35     55.90 o
   0   1   4      596.44      597.85     20.94 o
   1   1   4     5804.91     5951.12     52.54 o
   2   1   4       23.54       20.77      6.86 o
   3   1   4      362.72      371.53     11.21 o
   4   1   4      597.30      610.90     14.84 o
   5   1   4      665.48      712.63     22.91 o
   6   1   4      544.25      569.99     25.27 o
   7   1   4     2277.69     2266.06     50.28 o
   8   1   4      325.67      371.40     28.22 o
   9   1   4      127.29      125.91     19.49 o
  10   1   4      536.90      529.29     31.30 o
  11   1   4      492.30      540.76     40.44 o
  12   1   4      416.04      411.82     31.90 o
  13   1   4       18.60       27.48     22.39 o
  14   1   4       23.80       31.47     23.94 o
  15   1   4      114.95       91.43     40.22 o
  16   1   4       83.37       24.87     51.33 o
   0   2   4      142.79      137.25     15.30 o
   1   2   4      263.07      268.51     12.56 o
   2   2   4      959.06      961.92     20.10 o
   3   2   4       84.13       85.34     12.35 o
   4   2   4     5350.70     5668.64     64.26 o
   5   2   4      265.19      328.81     24.09 o
   6   2   4      466.90      490.41     28.94 o
   7   2   4      122.73      130.09     22.04 o
   8   2   4       50.27       45.11     35.42 o
   9   2   4      673.29      641.89     32.71 o
  10   2   4      158.57      142.61     25.12 o
  11   2   4      147.71      163.45     26.41 o
  12   2   4      257.59      300.47     30.70 o
  13   2   4      117.78      115.93     28.20 o
  14   2   4      220.30      254.25     39.49 o
  15   2   4       19.42       60.80     43.74 o
  16   2   4       13.89       22.85     57.00 o
   0   3   4      800.98      778.47     26.95 o
   1   3   4       59.06       34.64     11.82 o
   2   3   4      429.99      462.53     28.18 o
   3   3   4      251.10      302.28     29.70 o
   4   3   4      211.83      236.17     43.42 o
   5   3   4      128.90      157.16     20.71 o
   6   3   4       76.08       61.46     23.35 o
   7   3   4        3.58       18.74     28.09 o
   8   3   4       63.60       21.90     31.41 o
   9   3   4       95.66       77.91     36.75 o
  10   3   4       20.08       25.12     33.86 o
  11   3   4      631.19      685.87    193.22 o
  12   3   4      205.60      195.50     56.16 o
  13   3   4       11.35       28.17     39.16 o
  14   3   4        1.25       46.50     41.86 o
   0   4   4      705.55      749.31     38.37 o
   1   4   4       77.28       78.62     25.23 o
   2   4   4      226.71      238.64     31.24 o
   3   4   4       37.93       26.88     26.95 o
   4   4   4       35.88       15.06     26.92 o
   5   4   4       20.66       26.53     32.47 o
   6   4   4       16.30       30.24     42.60 o
   7   4   4       42.08       60.49     45.92 o
   8   4   4      167.28      108.48     47.84 o
   9   4   4       23.86       25.42     59.10 o
  10   4   4      210.02      113.88     61.19 o
  11   4   4      236.17      177.43     60.39 o
  12   4   4       27.58       85.97     52.85 o
  13   4   4        5.80      -64.98     43.32 o
   0   5   4      423.72      478.71     61.55 o
   1   5   4      271.69      275.98     56.16 o
   2   5   4      554.03      499.20     55.23 o
   3   5   4       68.31       78.03     38.37 o
   4   5   4       16.86       17.51     34.19 o
   5   5   4       13.30       53.37     40.96 o
   6   5   4       59.59       67.48     93.46 o
   7   5   4       83.11       79.97     72.51 o
   8   5   4       47.17      -64.09     44.30 o
   9   5   4       48.24       31.15     47.84 o
  10   5   4       61.55       66.75     57.68 o
   0   6   4      373.18      341.17    105.62 o
   1   6   4      189.39      217.94     67.57 o
   2   6   4       11.26      -63.71     77.96 o
   3   6   4        0.78      -54.49     84.66 o
   4   6   4        2.99      -82.15     84.66 o
   2   0   5     7294.17     6613.11     62.57 o
   4   0   5       52.67       54.67     13.73 o
   6   0   5     1880.33     1941.26     58.66 o
   8   0   5      122.40      103.14     26.94 o
  10   0   5      334.93      377.41     45.24 o
  12   0   5      402.10      451.42     51.35 o
  14   0   5       55.23       58.41     40.94 o
  16   0   5        6.48       35.93     44.41 o
   1   1   5    16781.56    16363.84    107.79 o
   2   1   5      107.03       91.33      9.49 o
   3   1   5     2164.45     2120.33     24.74 o
   4   1   5     2090.43     2052.23     27.76 o
   5   1   5      582.63      608.67     27.93 o
   6   1   5      971.73      950.95     37.18 o
   7   1   5      765.90      778.54     34.61 o
   8   1   5      612.60      647.90     40.06 o
   9   1   5     1255.39     1217.18     46.27 o
  10   1   5      793.12      788.27     42.95 o
  11   1   5      349.97      333.57     30.82 o
  12   1   5      209.73      186.86     25.64 o
  13   1   5       27.32       34.33     25.61 o
  14   1   5       23.86       24.09     38.29 o
  15   1   5      144.06      164.00     36.04 o
  16   1   5       36.39      -54.13     41.78 o
   1   2   5      297.99      308.84     13.75 o
   2   2   5     2218.29     2263.22     31.68 o
   3   2   5      345.90      387.27     13.48 o
   4   2   5     2668.11     2644.16     56.00 o
   5   2   5     1820.76     2005.16     48.42 o
   6   2   5      284.81      269.98     23.13 o
   7   2   5      237.72      233.82     25.71 o
   8   2   5      135.14      125.80     29.77 o
   9   2   5      621.10      597.89     27.96 o
  10   2   5      488.11      445.21     30.94 o
  11   2   5      239.61      222.31     27.53 o
  12   2   5      813.13      858.10     41.86 o
  13   2   5      239.94      319.28     32.11 o
  14   2   5       52.69       61.84     30.65 o
  15   2   5       91.37       31.38     45.27 o
  16   2   5       98.97      151.46     59.24 o
   1   3   5      108.60      108.51     13.78 o
   2   3   5      317.70      347.60     31.07 o
   3   3   5       93.14       78.73     27.08 o
   4   3   5       80.08       82.15     11.02 o
   5   3   5        6.86       25.25     15.40 o
   6   3   5       44.72       72.89     21.21 o
   7   3   5      104.43       98.87     22.11 o
   8   3   5       62.41       26.59     31.58 o
   9   3   5      814.53      742.87     61.42 o
  10   3   5      197.61      219.16     55.04 o
  11   3   5       98.39      185.72     46.71 o
  12   3   5      166.51      200.91     46.84 o
  13   3   5       23.76       -0.96     37.76 o
  14   3   5       52.07      100.95     46.57 o
   1   4   5      371.98      374.50     26.56 o
   2   4   5      211.31      176.52     22.08 o
   3   4   5       13.24       35.81     19.45 o
   4   4   5      219.91      152.81     32.25 o
   5   4   5        1.18       -3.25     24.60 o
   6   4   5       38.20      124.50     46.88 o
   7   4   5       24.84      139.78     48.33 o
   8   4   5       39.74       23.33     69.99 o
   9   4   5       99.51      105.56     50.47 o
  10   4   5       92.82      120.08     51.89 o
  11   4   5      179.32      145.84     58.60 o
  12   4   5      147.04       53.77     50.55 o
   1   5   5      298.57      303.79     46.26 o
   2   5   5      795.94      749.07     77.92 o
   3   5   5      112.77       95.11     36.49 o
   4   5   5       32.52       33.50     32.94 o
   5   5   5       18.38       67.78     33.42 o
   6   5   5      260.08      312.87     76.70 o
   7   5   5       82.65       60.04     49.50 o
   8   5   5        0.15       18.03     45.57 o
   9   5   5       44.60       28.92     46.83 o
   1   6   5       11.17      -17.14     52.37 o
   2   6   5       11.16      -72.11     48.07 o
   3   6   5       27.91      -18.44     88.85 o
   0   0   6    12574.38    12511.39    210.37 o
   2   0   6     7155.41     7034.99     59.06 o
   4   0   6      264.71      286.78     17.33 o
   6   0   6      352.57      331.28     31.69 o
   8   0   6      118.26      149.30     29.14 o
  10   0   6       98.14       84.10     31.49 o
  12   0   6      137.67      234.71     71.92 o
  14   0   6      361.61      308.84     58.56 o
  16   0   6        8.73       52.21     46.19 o
   0   1   6    84524.55    82810.02    627.29 o
   1   1   6    17712.59    17294.70    114.52 o
   2   1   6     1084.51      999.47     19.14 o
   3   1   6     1092.07     1060.21     17.93 o
   4   1   6     1199.15     1213.31     27.38 o
   5   1   6      931.64      975.70     25.52 o
   6   1   6      257.69      248.82     17.60 o
   7   1   6      108.77       90.88     24.08 o
   8   1   6      803.41      834.37     39.04 o
   9   1   6      393.63      428.30     32.94 o
  10   1   6      258.07      268.89     30.22 o
  11   1   6       10.24      -31.88     21.25 o
  12   1   6      232.87      273.07     42.28 o
  13   1   6       14.37       18.59     31.84 o
  14   1   6       37.16       58.09     28.89 o
  15   1   6       15.46       15.59     41.11 o
  16   1   6       14.69       28.62     33.03 o
   0   2   6      142.77      150.92     13.58 o
   1   2   6     1094.63     1170.38     18.77 o
   2   2   6      990.77     1100.78     43.24 o
   3   2   6     2302.97     2650.79     40.24 o
   4   2   6      282.26      319.15     18.17 o
   5   2   6     1062.80     1136.38     32.41 o
   6   2   6       77.98       69.91     16.72 o
   7   2   6      315.42      347.53     28.90 o
   8   2   6      104.20       78.99     37.44 o
   9   2   6      100.45       76.61     19.67 o
  10   2   6      899.78      903.33     41.19 o
  11   2   6      297.41      294.00     27.40 o
  12   2   6      257.25      261.13     27.96 o
  13   2   6       72.50       71.87     27.11 o
  14   2   6       40.85       82.03     27.81 o
  15   2   6       35.03      -40.06     40.97 o
  16   2   6       78.23      140.93     50.00 o
   0   3   6      373.16      408.59     24.77 o
   1   3   6      383.34      414.74     17.19 o
   2   3   6      796.57      849.71     29.33 o
   3   3   6      158.15      219.15     24.39 o
   4   3   6        6.23        2.43      9.11 o
   5   3   6       30.34       55.07     15.92 o
   6   3   6      121.36      150.83     20.97 o
   7   3   6      130.50      135.22     29.44 o
   8   3   6      238.15      218.41     41.03 o
   9   3   6      353.72      326.78     46.01 o
  10   3   6       17.74       26.82     33.03 o
  11   3   6      330.72      385.56     51.57 o
  12   3   6       27.22      -29.06     34.51 o
  13   3   6        1.26        0.52     37.27 o
  14   3   6       39.43       39.87     43.12 o
   0   4   6      230.71      253.27     72.34 o
   1   4   6       80.62       91.67     20.17 o
   2   4   6      235.93      227.72     24.08 o
   3   4   6       19.94        4.23     19.51 o
   4   4   6      203.08      183.38     24.82 o
   5   4   6       12.31        7.06     38.07 o
   6   4   6       44.71       -5.50     37.65 o
   7   4   6       47.37       -9.40     36.42 o
   8   4   6       98.14      105.20     46.94 o
   9   4   6       64.51      141.77     52.03 o
  10   4   6        5.38       24.72     48.54 o
  11   4   6      101.69      102.97     53.35 o
  12   4   6      333.24      432.22    117.35 o
   0   5   6       14.18      -23.47     57.84 o
   1   5   6       41.87       57.81     35.25 o
   2   5   6       56.46       79.48     38.11 o
   3   5   6        8.69       30.72     33.56 o
   4   5   6        6.43      -23.35     42.31 o
   5   5   6       60.70       85.21     34.01 o
   6   5   6      221.16      205.91     56.75 o
   7   5   6       68.59       44.61     48.85 o
   8   5   6        1.36      -37.62     66.64 o
   9   5   6        4.19      -40.43     46.80 o
   0   6   6       28.86        3.35     80.47 o
   1   6   6        2.15      -63.89     66.22 o
   2   6   6        1.16      -20.63     56.97 o
   3   6   6       29.38      -51.34     52.36 o
   2   0   7     7426.45     6915.48     67.70 o
   4   0   7    11789.87    11823.37    122.37 o
   6   0   7      201.31      180.61     46.32 o
   8   0   7     1307.40     1462.63     85.13 o
  10   0   7      624.33      653.97     54.62 o
  12   0   7      760.96      813.31     65.68 o
  14   0   7      331.64      293.80     57.76 o
  16   0   7       58.27      150.61     52.74 o
   1   1   7     5313.24     5196.55     39.62 o
   2   1   7     4321.82     4205.47     41.74 o
   3   1   7      312.38      319.67     11.93 o
   4   1   7      306.68      310.83     14.98 o
   5   1   7      328.42      365.09     19.72 o
   6   1   7      853.48      898.35     27.96 o
   7   1   7     1701.06     1734.19     46.19 o
   8   1   7      668.52      724.23     37.49 o
   9   1   7      224.56      240.16     27.94 o
  10   1   7      996.56     1006.35     48.51 o
  11   1   7       59.87       95.97     29.63 o
  12   1   7       22.38       28.99     27.49 o
  13   1   7       62.41       84.67     33.28 o
  14   1   7        0.35       89.94     67.92 o
  15   1   7      101.19       80.54     33.78 o
  16   1   7       77.83       69.47     66.65 o
   1   2   7       98.72      103.41      9.38 o
   2   2   7      613.56      695.58     30.23 o
   3   2   7      562.76      531.90     23.20 o
   4   2   7       66.09       70.27     17.59 o
   5   2   7      435.02      448.68     23.47 o
   6   2   7       77.88       53.54     16.88 o
   7   2   7      438.99      476.97     32.05 o
   8   2   7      120.86       94.00     28.46 o
   9   2   7       95.00       96.86     20.58 o
  10   2   7     2220.19     2195.08     45.55 o
  11   2   7      165.92      193.14     22.46 o
  12   2   7       79.05       77.74     20.83 o
  13   2   7       25.41       70.09     22.28 o
  14   2   7       15.77       53.10     34.20 o
  15   2   7        5.22       34.53     43.24 o
   1   3   7     1367.81     1370.84     26.57 o
   2   3   7     1138.79     1170.62     30.49 o
   3   3   7       98.85      100.58     18.27 o
   4   3   7      139.95      159.97     15.48 o
   5   3   7       14.33       42.11     26.26 o
   6   3   7      153.15      157.81     29.19 o
   7   3   7      189.88      127.73     43.59 o
   8   3   7      359.38      292.78     44.47 o
   9   3   7      138.84      138.99     37.44 o
  10   3   7      295.09      296.63     60.88 o
  11   3   7       99.49       79.73     38.53 o
  12   3   7        3.71       62.55     38.81 o
  13   3   7       33.11       68.24     51.49 o
  14   3   7        2.46        3.96     43.28 o
   1   4   7       10.22       11.34     14.56 o
   2   4   7      112.56      125.67     20.99 o
   3   4   7       23.14       26.55     20.13 o
   4   4   7      254.89      214.07     39.64 o
   5   4   7      631.81      537.36     44.91 o
   6   4   7       31.55       95.25     40.87 o
   7   4   7       14.47      -14.63     34.93 o
   8   4   7      229.68      200.47     54.23 o
   9   4   7       60.03       38.59     44.61 o
  10   4   7       58.06       14.86     42.25 o
  11   4   7       48.34       77.46     98.49 o
  12   4   7       97.67      166.08     57.81 o
   1   5   7       12.83       13.99     45.93 o
   2   5   7       25.13       20.69     38.86 o
   3   5   7       71.70       78.57     33.02 o
   4   5   7       11.19       48.95     49.47 o
   5   5   7       58.09       14.71     41.37 o
   6   5   7       38.85        5.32     41.38 o
   7   5   7       67.81       48.64     44.86 o
   8   5   7        2.58       25.59     49.10 o
   9   5   7       52.46      -50.67     57.00 o
   1   6   7       41.53       35.99     59.10 o
   2   6   7       38.52       35.83     58.00 o
   0   0   8     5901.04     5478.56     99.21 o
   2   0   8     8232.62     7950.66     88.96 o
   4   0   8       68.02       75.72     15.03 o
   6   0   8      551.24      610.31     31.60 o
   8   0   8      577.19      656.98     47.76 o
  10   0   8      545.62      548.48     50.71 o
  12   0   8      275.81      272.66     45.11 o
  14   0   8      104.86       97.91     42.97 o
  16   0   8      148.50      142.87     54.52 o
   0   1   8     5878.10     6112.54     77.25 o
   1   1   8     2534.47     2562.72     26.06 o
   2   1   8     3946.03     3910.91     34.44 o
   3   1   8      519.05      536.69     15.85 o
   4   1   8       69.21       69.43     11.51 o
   5   1   8       24.30       18.75     10.06 o
   6   1   8     2130.08     2177.59     38.86 o
   7   1   8       67.87       67.18     15.77 o
   8   1   8       81.20       85.32     19.77 o
   9   1   8       44.79       65.69     20.97 o
  10   1   8      280.05      290.01     32.02 o
  11   1   8      614.40      658.89     43.78 o
  12   1   8      756.85      722.77     53.49 o
  13   1   8      187.71      154.13     36.35 o
  14   1   8      138.97      191.28     38.46 o
  15   1   8       22.77       44.88     42.13 o
  16   1   8        3.71       58.84     34.94 o
   0   2   8      400.85      403.05     17.24 o
   1   2   8      183.18      183.29     11.49 o
   2   2   8     1036.04     1001.07     21.13 o
   3   2   8       83.87       62.16     13.78 o
   4   2   8      130.33      123.88     17.56 o
   5   2   8      674.17      678.20     38.35 o
   6   2   8       91.14       69.44     17.83 o
   7   2   8      103.12      114.91     22.59 o
   8   2   8       86.07       51.59     22.84 o
   9   2   8      691.43      740.69     30.30 o
  10   2   8      987.46      993.60     34.35 o
  11   2   8      157.14      157.80     21.72 o
  12   2   8       69.66       63.16     20.98 o
  13   2   8        5.32       -2.25     27.41 o
  14   2   8       44.39       57.52     23.13 o
  15   2   8       78.38      118.41     46.81 o
   0   3   8      328.97      358.72     24.67 o
   1   3   8      352.38      355.70     27.36 o
   2   3   8      489.32      521.95     30.06 o
   3   3   8       19.24       28.78     21.70 o
   4   3   8       22.09        6.44     16.82 o
   5   3   8       18.53       21.87     22.22 o
   6   3   8       56.97      100.86     20.43 o
   7   3   8      223.03      239.87     45.01 o
   8   3   8      360.68      280.45     52.84 o
   9   3   8       21.88       16.62     31.42 o
  10   3   8      378.79      347.49     50.03 o
  11   3   8      128.14      190.61     45.09 o
  12   3   8       13.68        0.43     37.86 o
  13   3   8       47.05      116.87     46.23 o
  14   3   8       25.77       42.94     45.88 o
   0   4   8     2074.92     1985.22     62.16 o
   1   4   8      314.17      307.77     22.90 o
   2   4   8      541.74      549.60     41.21 o
   3   4   8      543.81      521.09     72.44 o
   4   4   8      105.87      116.01     30.08 o
   5   4   8      265.16      277.62     37.04 o
   6   4   8        5.27       -5.73     25.63 o
   7   4   8       10.67       25.66     44.85 o
   8   4   8      229.62       78.21    103.52 o
   9   4   8      411.06      365.09     68.05 o
  10   4   8       81.09       61.28     47.91 o
  11   4   8       73.82       56.60     90.95 o
  12   4   8       33.67       43.37     49.95 o
   0   5   8      216.95      160.94     82.99 o
   1   5   8       32.97      -18.49     49.88 o
   2   5   8       52.74      -29.81     70.41 o
   3   5   8       55.06       40.09     49.41 o
   4   5   8        0.23       -0.29     32.19 o
   5   5   8        4.75       -6.07     53.23 o
   6   5   8       72.20       23.23     42.39 o
   7   5   8        5.24       20.49     70.41 o
   8   5   8       13.69      -28.51     69.16 o
   9   5   8        4.87      -33.21     42.65 o
   0   6   8       13.69      -20.12     87.18 o
   1   6   8       55.15       99.13     61.94 o
   2   6   8       46.06       -3.10     58.36 o
   2   0   9     4758.44     4417.22     65.66 o
   4   0   9     1336.65     1361.03     33.86 o
   6   0   9     1747.60     1675.32     51.38 o
   8   0   9      517.21      565.75     38.57 o
  10   0   9      581.09      559.89     44.08 o
  12   0   9      224.01      315.94     48.56 o
  14   0   9      132.24      116.68     71.25 o
  16   0   9       47.47       35.91     43.20 o
   1   1   9      979.95      978.49     19.27 o
   2   1   9      189.90      181.62      9.95 o
   3   1   9     1616.89     1567.06     24.51 o
   4   1   9      451.19      456.93     17.06 o
   5   1   9        3.20       13.03     10.14 o
   6   1   9     1429.91     1501.56     38.44 o
   7   1   9      882.26      875.61     29.27 o
   8   1   9      144.57      150.27     20.82 o
   9   1   9      362.33      375.54     29.25 o
  10   1   9     1009.74     1036.96     49.53 o
  11   1   9       81.00       70.59     24.15 o
  12   1   9      150.58      180.91     32.25 o
  13   1   9      499.03      460.25     47.62 o
  14   1   9      123.52      117.95     36.87 o
  15   1   9       16.59       86.00     33.99 o
  16   1   9       52.88       81.24     41.23 o
   1   2   9      440.20      462.11     15.05 o
   2   2   9      495.28      529.77     24.00 o
   3   2   9      648.12      634.35     28.09 o
   4   2   9       47.72       35.44     15.07 o
   5   2   9     1612.47     1627.07     43.47 o
   6   2   9      163.81      171.96     20.13 o
   7   2   9      394.54      423.04     31.68 o
   8   2   9        8.88       17.32     18.43 o
   9   2   9      825.58      778.34     32.29 o
  10   2   9      248.19      281.27     29.90 o
  11   2   9       80.94       76.86     19.55 o
  12   2   9      131.03      153.51     22.99 o
  13   2   9       34.02       58.87     22.13 o
  14   2   9       81.58       89.35     27.97 o
  15   2   9       14.05       12.38     39.94 o
   1   3   9       50.78       41.69     10.57 o
   2   3   9      373.74      360.62     27.62 o
   3   3   9       28.19       23.02     12.80 o
   4   3   9       37.65       42.02     18.93 o
   5   3   9        0.88       21.26     18.95 o
   6   3   9        1.15       12.15     24.44 o
   7   3   9      405.43      388.53     38.28 o
   8   3   9       69.73       95.17     44.35 o
   9   3   9       26.14       55.35     33.78 o
  10   3   9      236.26      219.83     45.82 o
  11   3   9       22.36       49.47     40.51 o
  12   3   9       44.52       21.51     45.12 o
  13   3   9       69.98       68.70     43.50 o
  14   3   9       11.44       60.02     45.69 o
   1   4   9      752.02      758.35     34.80 o
   2   4   9      306.07      310.79     31.44 o
   3   4   9       40.63       28.84     25.57 o
   4   4   9       73.07       31.94     27.38 o
   5   4   9       35.16       57.26     27.91 o
   6   4   9       23.16       34.20     27.44 o
   7   4   9      111.59       98.98     32.35 o
   8   4   9      266.46      346.35     61.57 o
   9   4   9       13.13      -20.76     44.01 o
  10   4   9       24.54      133.64     50.70 o
  11   4   9       49.25      130.56     54.57 o
  12   4   9       84.28      106.46     80.47 o
   1   5   9       52.64        8.81     45.00 o
   2   5   9       56.38       63.08     49.28 o
   3   5   9       97.81      117.64    103.52 o
   4   5   9       33.40      101.21     45.82 o
   5   5   9       33.14       44.45     43.88 o
   6   5   9       31.44       64.01     86.34 o
   7   5   9       18.49      115.74     48.53 o
   8   5   9        6.93       -4.69     63.71 o
   9   5   9        1.06      -12.42     45.29 o
   0   0  10     2472.20     2677.23     67.18 o
   2   0  10     1355.96     1299.53     33.77 o
   4   0  10       94.10       92.58     16.64 o
   6   0  10      664.37      701.52     39.91 o
   8   0  10      348.01      319.92     29.84 o
  10   0  10       68.86       49.94     27.38 o
  12   0  10     1250.10     1240.65     79.39 o
  14   0  10       73.58       41.69     39.74 o
  16   0  10       42.06       49.46     67.06 o
   0   1  10     1473.90     1446.81     29.21 o
   1   1  10      297.71      294.85     13.51 o
   2   1  10      822.81      813.11     18.14 o
   3   1  10     2133.03     2195.58     28.71 o
   4   1  10     2365.56     2553.73     38.17 o
   5   1  10      524.96      580.10     20.32 o
   6   1  10       71.71       94.96     14.28 o
   7   1  10      417.67      516.71     32.24 o
   8   1  10       59.09       27.63     19.12 o
   9   1  10      130.13      138.09     23.18 o
  10   1  10      122.19      131.24     27.16 o
  11   1  10      731.35      754.09     43.48 o
  12   1  10       92.81      127.80     29.98 o
  13   1  10       63.33       93.24     30.56 o
  14   1  10      120.08       78.59     32.25 o
  15   1  10       22.01       80.06     39.24 o
  16   1  10       38.11       62.51     36.37 o
   0   2  10     1339.85     1367.60     29.66 o
   1   2  10        2.40       -2.32      8.83 o
   2   2  10     1874.65     1895.46     34.17 o
   3   2  10      222.29      225.97     25.80 o
   4   2  10      215.87      253.03     23.47 o
   5   2  10      174.14      182.35     22.36 o
   6   2  10        0.07       -6.93     13.93 o
   7   2  10       95.77      138.59     23.91 o
   8   2  10      398.94      416.23     22.06 o
   9   2  10      330.33      334.37     22.25 o
  10   2  10      126.29      188.80     24.40 o
  11   2  10      112.94      124.66     23.06 o
  12   2  10       97.69      107.42     27.41 o
  13   2  10        4.54       18.69     24.21 o
  14   2  10       52.88      240.96     71.24 o
  15   2  10       45.81       68.30     46.19 o
   0   3  10     1368.12     1403.98     48.62 o
   1   3  10       24.33       48.33     14.73 o
   2   3  10      177.11      175.52     22.76 o
   3   3  10      325.51      352.54     22.99 o
   4   3  10      166.14      197.32     23.84 o
   5   3  10        4.37      -18.16     18.17 o
   6   3  10       44.71       19.39     21.73 o
   7   3  10        7.09        1.85     23.40 o
   8   3  10      586.90      534.75     54.12 o
   9   3  10       23.60       11.45     30.33 o
  10   3  10      349.49      421.88     74.63 o
  11   3  10       17.80      -37.96     33.65 o
  12   3  10       38.74       26.85     37.08 o
  13   3  10        3.05        1.60     42.70 o
  14   3  10       16.61       -2.34     43.83 o
   0   4  10      424.75      364.83     54.97 o
   1   4  10      758.00      785.58     43.85 o
   2   4  10      358.34      370.40     36.66 o
   3   4  10      671.43      587.08     51.05 o
   4   4  10       17.79       54.20     26.75 o
   5   4  10       82.34      110.17     30.80 o
   6   4  10      149.34      108.72     32.69 o
   7   4  10      126.99       79.84     34.00 o
   8   4  10       84.47       54.30     55.96 o
   9   4  10       65.64       26.67     33.26 o
  10   4  10      118.14      129.59     52.12 o
  11   4  10      153.17      148.52    137.47 o
  12   4  10       45.35        2.57     45.05 o
   0   5  10       14.87       10.06     74.60 o
   1   5  10      106.90        0.53     49.15 o
   2   5  10       62.95       -8.93     43.30 o
   3   5  10        2.27       15.52     43.43 o
   4   5  10        7.90       66.26     46.66 o
   5   5  10       71.15      -34.37     77.12 o
   6   5  10        9.73       40.68     57.00 o
   7   5  10       17.50       38.34     45.56 o
   8   5  10        8.73       19.49     91.37 o
   2   0  11      229.12      213.37     17.99 o
   4   0  11     5235.32     5251.01    118.67 o
   6   0  11      349.43      340.31     32.39 o
   8   0  11      421.88      358.99     37.39 o
  10   0  11      259.24      282.79     40.52 o
  12   0  11      961.78      941.70     64.22 o
  14   0  11       21.25        0.26     41.71 o
  16   0  11       41.77       56.77     52.72 o
   1   1  11      168.42      172.62     12.95 o
   2   1  11      733.93      762.29     21.05 o
   3   1  11      752.94      768.99     23.28 o
   4   1  11      318.73      337.51     16.67 o
   5   1  11      142.45      180.91     14.73 o
   6   1  11     1549.97     1647.82     33.50 o
   7   1  11      247.85      224.22     18.89 o
   8   1  11      104.19       84.11     19.94 o
   9   1  11      209.33      199.23     25.85 o
  10   1  11       96.69       72.45     19.31 o
  11   1  11      214.46      207.80     29.33 o
  12   1  11      163.71      152.24     32.74 o
  13   1  11       86.94       88.28     30.64 o
  14   1  11      172.07      191.34     37.64 o
  15   1  11        0.89        7.83     29.65 o
  16   1  11        0.76       41.64     49.34 o
   1   2  11     1661.92     1602.26     28.65 o
   2   2  11       74.39       71.92     12.89 o
   3   2  11      489.21      499.55     28.33 o
   4   2  11      182.23      196.40     23.87 o
   5   2  11       15.12       14.39     17.48 o
   6   2  11      404.76      463.82     24.38 o
   7   2  11       23.05       42.55     17.46 o
   8   2  11        6.89        4.52     13.95 o
   9   2  11       88.92       73.28     18.81 o
  10   2  11      241.43      274.57     25.89 o
  11   2  11       63.99       55.14     21.38 o
  12   2  11       70.22       83.13     24.63 o
  13   2  11       32.32       72.86     25.87 o
  14   2  11       86.83      111.66     29.81 o
  15   2  11       76.30       -6.32     58.59 o
   1   3  11      389.49      391.30     40.56 o
   2   3  11      186.31      211.83     20.02 o
   3   3  11       40.59       61.35     18.80 o
   4   3  11      136.81      159.24     24.41 o
   5   3  11       24.24        8.58     20.00 o
   6   3  11      110.82      114.15     24.70 o
   7   3  11        2.42      -36.43     25.29 o
   8   3  11      191.83      189.90     41.02 o
   9   3  11       34.52       31.98     28.11 o
  10   3  11      168.33      256.73     48.05 o
  11   3  11       27.13       48.25     39.01 o
  12   3  11        0.96      -11.50     38.28 o
  13   3  11        1.97       46.38     43.88 o
  14   3  11       24.75      102.35     48.74 o
   1   4  11      149.60      156.66     23.48 o
   2   4  11      578.50      496.80     40.15 o
   3   4  11      343.60      311.13     36.13 o
   4   4  11      176.17       98.87     41.28 o
   5   4  11      199.71      157.14     33.84 o
   6   4  11      359.18      335.44     44.07 o
   7   4  11       43.37       29.74     40.80 o
   8   4  11       13.25      -27.07     37.60 o
   9   4  11      106.31      167.96     40.75 o
  10   4  11      101.70      121.91     42.79 o
  11   4  11       18.83       30.46     37.94 o
   1   5  11       14.15       68.70     48.93 o
   2   5  11       22.96      -31.85     43.27 o
   3   5  11        0.93      -35.32     66.22 o
   4   5  11      142.14      192.17     58.00 o
   5   5  11       23.16       -8.38     80.47 o
   6   5  11       23.06     -103.10     68.74 o
   7   5  11       34.19       76.55     45.82 o
   8   5  11       13.35       43.34     46.68 o
   0   0  12     4684.26     4368.60     92.85 o
   2   0  12       31.56       22.97     17.14 o
   4   0  12     1140.92     1153.62     40.67 o
   6   0  12        1.16       29.42     24.13 o
   8   0  12      564.95      542.16     43.52 o
  10   0  12      600.74      524.46     58.08 o
  12   0  12      264.02      168.37     49.52 o
  14   0  12      303.16      358.72     68.47 o
  16   0  12       20.82       29.50     53.50 o
   0   1  12      844.37      817.81     26.97 o
   1   1  12      111.84      122.52     11.69 o
   2   1  12      914.95      964.85     21.87 o
   3   1  12     5768.92     5880.04     71.29 o
   4   1  12      555.73      576.35     27.69 o
   5   1  12       26.00       25.49     12.62 o
   6   1  12      410.15      438.15     21.82 o
   7   1  12      115.13       92.85     18.42 o
   8   1  12      156.15      162.01     22.89 o
   9   1  12      100.72      112.70     27.25 o
  10   1  12      504.95      514.64     35.30 o
  11   1  12      825.08      827.95     56.48 o
  12   1  12       35.88       48.14     25.32 o
  13   1  12       94.86      112.25     29.60 o
  14   1  12      245.62      277.10     45.83 o
  15   1  12        3.15       -0.91     27.85 o
   0   2  12    11253.52    11605.86    148.62 o
   1   2  12     5824.65     5793.34     70.02 o
   2   2  12     1967.03     1961.59     35.21 o
   3   2  12       48.39       40.45     16.24 o
   4   2  12        4.97        9.16     16.18 o
   5   2  12      107.86      136.15     21.00 o
   6   2  12       50.93       42.38     21.73 o
   7   2  12      224.26      260.50     24.33 o
   8   2  12     1716.79     1690.96     37.75 o
   9   2  12      153.95      170.47     22.22 o
  10   2  12       53.87       63.12     19.62 o
  11   2  12       91.41      115.99     23.76 o
  12   2  12       32.26      -27.40     25.97 o
  13   2  12       15.03       10.17     30.63 o
  14   2  12        9.16       18.35     30.60 o
  15   2  12       13.82        4.09     42.90 o
   0   3  12      383.93      422.64     46.10 o
   1   3  12      867.85      847.39     32.95 o
   2   3  12       42.38       24.00     17.40 o
   3   3  12       85.32       68.82     21.55 o
   4   3  12       29.05       28.43     21.12 o
   5   3  12      102.71      102.24     23.92 o
   6   3  12        3.72      -24.42     20.53 o
   7   3  12      136.42      145.28     31.46 o
   8   3  12      102.54       87.38     37.69 o
   9   3  12       73.40       74.32     34.81 o
  10   3  12      285.30      306.69     44.98 o
  11   3  12       38.65       12.41     31.47 o
  12   3  12       11.20        6.52     32.99 o
  13   3  12       39.73      118.51     68.36 o
   0   4  12      289.34      287.32     47.31 o
   1   4  12       57.11       48.94     18.21 o
   2   4  12       19.85       12.48     21.15 o
   3   4  12       27.79       57.99     25.44 o
   4   4  12       17.75       39.97     45.77 o
   5   4  12      148.42      117.17     35.32 o
   6   4  12       67.12       54.40     57.00 o
   7   4  12       91.30      107.82     52.28 o
   8   4  12       61.22       41.44     34.29 o
   9   4  12       18.27       35.62     34.86 o
  10   4  12       22.17       11.88     47.98 o
  11   4  12       81.66       73.48     43.29 o
   0   5  12       48.54      107.30     77.96 o
   1   5  12       12.77       28.37     50.08 o
   2   5  12       41.53       47.36     90.11 o
   3   5  12        8.15       -2.17     44.69 o
   4   5  12      127.82      239.04     61.82 o
   5   5  12        7.27       63.71     87.18 o
   6   5  12       29.91      -67.90     85.50 o
   7   5  12        4.52       53.65     89.69 o
   8   5  12       12.64      -51.97     88.85 o
   2   0  13      122.24      126.61     20.56 o
   4   0  13      147.80      182.57     25.00 o
   6   0  13      474.41      513.39     39.56 o
   8   0  13      364.75      376.43     42.23 o
  10   0  13      747.90      796.04     66.15 o
  12   0  13      258.30      257.96     93.46 o
  14   0  13       29.50       51.21     50.53 o
   1   1  13      244.31      240.91     14.55 o
   2   1  13      370.92      361.68     16.93 o
   3   1  13      601.09      566.67     26.88 o
   4   1  13     1583.94     1651.28     33.37 o
   5   1  13      223.50      228.39     18.95 o
   6   1  13      108.63       80.05     17.24 o
   7   1  13      691.74      764.50     29.85 o
   8   1  13      285.21      287.12     24.59 o
   9   1  13     1087.34     1133.25     45.39 o
  10   1  13      884.54      946.95     43.75 o
  11   1  13      124.30      120.50     28.30 o
  12   1  13       11.11       -0.96     24.09 o
  13   1  13       95.80      108.65     30.74 o
  14   1  13       59.88       93.15     37.36 o
  15   1  13       36.93       55.36     42.34 o
   1   2  13      241.65      262.74     25.39 o
   2   2  13     2540.01     2507.40     45.43 o
   3   2  13      502.73      562.36     29.53 o
   4   2  13      192.71      213.59     31.18 o
   5   2  13      330.68      339.70     33.89 o
   6   2  13      217.44      239.33     26.71 o
   7   2  13       12.57        9.79     23.89 o
   8   2  13     1493.62     1403.54     46.01 o
   9   2  13       35.79       25.26     16.79 o
  10   2  13      116.36      135.64     22.26 o
  11   2  13       11.75       25.50     24.42 o
  12   2  13        9.07       -5.51     24.20 o
  13   2  13       39.70       43.69     28.44 o
  14   2  13        0.72        8.51     27.07 o
   1   3  13      239.85      228.41     23.43 o
   2   3  13      104.28       92.48     21.00 o
   3   3  13      224.51      237.94     31.20 o
   4   3  13      282.12      299.47     34.43 o
   5   3  13       82.59       77.86     24.30 o
   6   3  13       15.43       13.94     23.44 o
   7   3  13       60.69       71.33     27.75 o
   8   3  13       32.15       21.41     28.01 o
   9   3  13      135.27      115.63     33.63 o
  10   3  13      122.27      127.42     37.26 o
  11   3  13        8.10       10.49     31.72 o
  12   3  13       47.65       41.32     34.22 o
  13   3  13       11.95       31.99     38.28 o
   1   4  13       29.82       63.35     25.86 o
   2   4  13      201.69      243.83     32.38 o
   3   4  13       96.01       79.07     43.01 o
   4   4  13      175.24      150.21     32.14 o
   5   4  13      141.64      136.80     41.26 o
   6   4  13       27.49       81.66     34.19 o
   7   4  13        6.50      -23.99     44.18 o
   8   4  13       50.07      -20.37     45.58 o
   9   4  13       39.60       33.34     36.66 o
  10   4  13       59.91       24.52     38.58 o
  11   4  13       17.63       27.76     39.82 o
   1   5  13       62.91      187.00    106.04 o
   2   5  13        0.32       20.93     50.10 o
   3   5  13        7.37       41.60     48.74 o
   4   5  13      108.83      202.86     96.40 o
   5   5  13       28.28      -10.90     82.99 o
   6   5  13       58.53      -68.74     77.12 o
   7   5  13       22.00      -12.57     88.85 o
   0   0  14     1551.62     1519.78     59.59 o
   2   0  14     1054.54     1063.71     38.94 o
   4   0  14     1081.20     1135.25     44.71 o
   6   0  14      507.57      512.82     41.71 o
   8   0  14       34.86       42.14     31.09 o
  10   0  14      446.44      498.98     58.94 o
  12   0  14     1627.44     1490.51    107.55 o
  14   0  14      215.47      161.30     59.76 o
   0   1  14       51.42       26.04     12.68 o
   1   1  14       38.88       30.59     11.51 o
   2   1  14      879.41      926.18     26.40 o
   3   1  14      836.88      798.75     28.26 o
   4   1  14       50.86       57.10     15.54 o
   5   1  14      548.32      585.66     25.46 o
   6   1  14      176.02      170.60     21.19 o
   7   1  14       15.70       21.78     18.78 o
   8   1  14      643.16      588.18     30.74 o
   9   1  14      742.78      726.57     45.93 o
  10   1  14       75.40       90.49     24.07 o
  11   1  14       21.85       46.74     25.74 o
  12   1  14      126.55      136.37     35.30 o
  13   1  14       51.43       36.77     27.67 o
  14   1  14       35.26       63.65     28.76 o
  15   1  14       26.68      106.70     40.70 o
   0   2  14       50.06       55.73     21.59 o
   1   2  14      615.98      616.00     22.82 o
   2   2  14     1654.43     1606.16     39.84 o
   3   2  14      145.16      145.79     26.53 o
   4   2  14      103.20      156.37     25.45 o
   5   2  14      249.10      280.60     27.80 o
   6   2  14      679.40      711.59     37.46 o
   7   2  14      156.61      193.54     20.74 o
   8   2  14      491.46      475.55     27.93 o
   9   2  14       32.65       20.08     17.09 o
  10   2  14       36.65       49.03     23.55 o
  11   2  14      105.45      120.25     29.89 o
  12   2  14       32.13       19.47     25.44 o
  13   2  14       24.81       52.72     27.94 o
  14   2  14       24.39       10.23     32.51 o
   0   3  14      809.13      803.51     63.29 o
   1   3  14     1137.81     1038.01     46.42 o
   2   3  14      402.44      395.00     31.17 o
   3   3  14      265.91      240.41     28.68 o
   4   3  14       56.10       83.18     29.27 o
   5   3  14      122.17      117.83     36.51 o
   6   3  14       30.95       29.65     24.46 o
   7   3  14      134.15      133.42     31.46 o
   8   3  14       32.41       77.13     36.66 o
   9   3  14      243.97      248.75     40.82 o
  10   3  14      253.36      273.26     43.51 o
  11   3  14       81.90       89.49     38.21 o
  12   3  14        4.00       -5.03     31.82 o
  13   3  14       37.78        7.61     38.76 o
   0   4  14      373.59      426.17     63.71 o
   1   4  14      288.71      366.44     58.92 o
   2   4  14       53.48       58.71     47.78 o
   3   4  14       15.18       15.28     24.70 o
   4   4  14        9.27        8.49     26.41 o
   5   4  14       88.37       54.36     31.81 o
   6   4  14       78.21       47.25     33.14 o
   7   4  14        3.25      -11.17     31.96 o
   8   4  14        2.84       55.14     38.57 o
   9   4  14       48.44       20.00     37.50 o
  10   4  14       45.27       52.67     42.37 o
  11   4  14       76.37      104.95     47.71 o
   0   5  14       10.38      -20.12     63.71 o
   1   5  14       12.66       48.86     52.03 o
   2   5  14       14.66       22.78     45.57 o
   3   5  14       69.68        2.92    101.43 o
   4   5  14       40.76       -4.19     81.31 o
   5   5  14        2.61        0.84     83.82 o
   6   5  14      131.07      108.97    100.59 o
   7   5  14       65.92      -31.85     85.50 o
   2   0  15      607.33      583.80     50.73 o
   4   0  15       58.89      122.14     26.21 o
   6   0  15      230.84      297.42     53.11 o
   8   0  15      558.76      597.78     49.42 o
  10   0  15     1755.66     1589.07    111.49 o
  12   0  15        3.00      -29.49     42.29 o
  14   0  15      337.26      348.26     71.45 o
   1   1  15      239.69      230.28     16.42 o
   2   1  15      385.24      385.95     22.32 o
   3   1  15      178.76      160.05     17.53 o
   4   1  15      134.92      133.72     18.09 o
   5   1  15      181.75      205.97     20.66 o
   6   1  15      338.12      338.55     25.48 o
   7   1  15       65.21       44.25     22.20 o
   8   1  15       11.17      -18.03     19.96 o
   9   1  15      224.21      315.04     33.68 o
  10   1  15      414.54      416.24     33.82 o
  11   1  15      187.89      205.52     31.36 o
  12   1  15       73.83       63.56     28.58 o
  13   1  15       22.72       32.22     27.24 o
  14   1  15       16.13       55.76     57.71 o
  15   1  15       14.77       -9.41     43.08 o
   1   2  15      291.80      326.94     19.84 o
   2   2  15        2.87      -24.01     16.01 o
   3   2  15      234.22      257.06     35.57 o
   4   2  15       66.01       77.29     29.43 o
   5   2  15      138.02      193.70     25.43 o
   6   2  15      390.78      416.70     31.74 o
   7   2  15       64.29       63.91     15.65 o
   8   2  15       43.67       58.20     16.04 o
   9   2  15      193.26      191.26     24.85 o
  10   2  15       41.67       71.13     23.29 o
  11   2  15       20.30        5.60     24.01 o
  12   2  15      101.18       98.52     29.06 o
  13   2  15       43.76       29.07     26.40 o
  14   2  15       19.01       61.46     37.76 o
   1   3  15      668.99      653.87     53.21 o
   2   3  15      527.36      553.75     45.11 o
   3   3  15      197.80      210.59     25.96 o
   4   3  15      396.79      412.96     34.40 o
   5   3  15      165.01      146.38     28.92 o
   6   3  15      315.50      268.98     37.31 o
   7   3  15      204.41      147.25     33.61 o
   8   3  15       76.35       88.19     31.32 o
   9   3  15        8.91       21.11     34.85 o
  10   3  15        7.56       11.76     31.17 o
  11   3  15        2.15        3.68     34.20 o
  12   3  15       28.18      -17.68     55.66 o
  13   3  15       31.16       11.60     40.61 o
   1   4  15      131.99      147.57     31.12 o
   2   4  15       76.05       88.83     43.56 o
   3   4  15       73.89       79.47     43.28 o
   4   4  15      114.05      148.65     34.00 o
   5   4  15       30.61       13.74     30.11 o
   6   4  15       38.90       25.91     43.84 o
   7   4  15       20.89       16.29     41.01 o
   8   4  15       52.38       75.64     37.57 o
   9   4  15       77.62       94.87     41.44 o
  10   4  15        2.14       17.68     39.44 o
   1   5  15       24.98      -58.95     48.30 o
   2   5  15       10.54      -19.91     49.96 o
   3   5  15       13.72       -2.51     82.99 o
   4   5  15        5.38        9.22     80.47 o
   5   5  15       21.61      -44.43     79.63 o
   6   5  15       12.72       25.15     88.02 o
   0   0  16       58.49       34.83     35.85 o
   2   0  16      697.36      679.88     36.56 o
   4   0  16      584.07      630.99     39.61 o
   6   0  16      762.99      839.96     45.86 o
   8   0  16      488.91      487.92     47.93 o
  10   0  16       11.96       17.63     38.24 o
  12   0  16       31.23      -17.05     99.33 o
  14   0  16      423.82      377.03     71.81 o
   0   1  16      351.07      352.69     23.52 o
   1   1  16      656.79      677.57     26.05 o
   2   1  16       55.61       32.78     14.88 o
   3   1  16     1541.62     1458.41     64.78 o
   4   1  16      112.55      114.52     22.08 o
   5   1  16       10.17        6.16     16.78 o
   6   1  16       41.80      -10.71     17.92 o
   7   1  16        1.58       26.28     20.23 o
   8   1  16       31.15       81.67     26.56 o
   9   1  16       81.26      106.24     27.87 o
  10   1  16      134.82      165.42     40.79 o
  11   1  16       95.74      109.53     32.55 o
  12   1  16      263.56      227.06     38.57 o
  13   1  16       33.21       -4.79     41.43 o
  14   1  16        9.66       81.21     46.54 o
   0   2  16     1976.43     2027.10     55.09 o
   1   2  16        4.04        7.27     13.48 o
   2   2  16      117.37      136.60     24.43 o
   3   2  16        4.02       -2.80     23.78 o
   4   2  16      146.64      124.67     28.55 o
   5   2  16       39.80       51.97     27.24 o
   6   2  16        5.37      -34.27     23.80 o
   7   2  16      159.70      173.24     33.72 o
   8   2  16      578.67      648.46     33.29 o
   9   2  16       59.77       56.92     21.59 o
  10   2  16       25.68       41.12     23.13 o
  11   2  16       54.64       24.45     25.20 o
  12   2  16       94.79      129.17     29.87 o
  13   2  16       25.59      -41.61     30.96 o
  14   2  16       21.16       -2.85     36.02 o
   0   3  16      213.40      220.46     65.38 o
   1   3  16      253.33      187.81     35.90 o
   2   3  16      173.22      186.97     34.16 o
   3   3  16      842.27      763.91     52.17 o
   4   3  16      153.72      180.25     37.63 o
   5   3  16      343.28      357.82     38.20 o
   6   3  16       82.37       58.88     43.19 o
   7   3  16       63.74       51.68     27.47 o
   8   3  16       44.62       47.03     31.10 o
   9   3  16      141.91      145.59     39.02 o
  10   3  16      109.61       97.99     36.43 o
  11   3  16       91.14       31.25     51.18 o
  12   3  16        2.05      -46.56     34.25 o
   0   4  16       29.38       30.17     37.65 o
   1   4  16      126.36      121.72     30.28 o
   2   4  16        5.12       91.52     44.44 o
   3   4  16      136.43       65.83     47.48 o
   4   4  16       24.63       24.17     91.37 o
   5   4  16       33.26       53.83     31.55 o
   6   4  16       17.20       -1.04     32.44 o
   7   4  16        3.14       39.15     34.05 o
   8   4  16       19.54       22.36     37.33 o
   9   4  16       89.28      179.21     64.17 o
  10   4  16       10.04       57.98     40.71 o
   0   5  16       39.28      -25.15     67.06 o
   1   5  16        4.61       21.31     50.02 o
   2   5  16       23.10      -10.93     51.55 o
   3   5  16        0.17       65.79     54.54 o
   4   5  16       18.14       -9.22     81.31 o
   5   5  16       18.55      -67.06     78.80 o
   6   5  16       32.69      108.97    104.78 o
   2   0  17     1729.47     1684.33     49.85 o
   4   0  17      223.80      206.61     30.72 o
   6   0  17      890.08      935.76     48.57 o
   8   0  17      393.09      379.17     69.81 o
  10   0  17      599.03      595.37     63.92 o
  12   0  17     1217.69     1112.06    171.42 o
  14   0  17      305.75      304.97     70.07 o
   1   1  17      306.81      330.42     24.35 o
   2   1  17       40.80       29.88     14.83 o
   3   1  17      240.37      248.27     21.69 o
   4   1  17      345.81      332.30     24.77 o
   5   1  17       77.13       48.58     18.38 o
   6   1  17       40.12       18.50     20.60 o
   7   1  17      163.43      173.90     26.83 o
   8   1  17        4.87       -1.79     23.97 o
   9   1  17      383.55      368.44     35.70 o
  10   1  17       94.99       90.50     30.60 o
  11   1  17       54.65       90.22     32.02 o
  12   1  17       97.47       94.32     33.34 o
  13   1  17      147.92      155.78     49.71 o
  14   1  17        5.90       25.22     45.13 o
   1   2  17      135.05      130.40     17.84 o
   2   2  17       39.96       11.84     23.08 o
   3   2  17       31.54        8.11     21.09 o
   4   2  17      175.46      179.60     32.64 o
   5   2  17       54.19       75.70     33.39 o
   6   2  17      188.47      140.55     33.55 o
   7   2  17       29.55       20.67     41.42 o
   8   2  17       40.00       37.73     20.87 o
   9   2  17       32.76       42.70     21.71 o
  10   2  17        6.03       29.43     22.44 o
  11   2  17       17.88       -1.37     24.28 o
  12   2  17      143.21      142.54     29.51 o
  13   2  17        2.32       14.66     35.18 o
   1   3  17     1627.21     1612.13    102.45 o
   2   3  17      362.47      337.61     41.19 o
   3   3  17      553.25      563.01     61.52 o
   4   3  17      244.24      208.32     49.69 o
   5   3  17      382.30      342.78     38.60 o
   6   3  17      181.67      197.46     34.60 o
   7   3  17       35.08       34.70     28.04 o
   8   3  17       13.65       -4.19     27.55 o
   9   3  17       74.00       45.44     32.89 o
  10   3  17       97.52      102.55     38.20 o
  11   3  17        0.27        7.40     35.60 o
  12   3  17       24.44       -8.75     37.38 o
   1   4  17      120.25      115.27     31.27 o
   2   4  17       13.41       27.40     42.46 o
   3   4  17        1.45      -47.49     74.60 o
   4   4  17        9.83       32.71     57.84 o
   5   4  17      153.08      155.63     57.41 o
   6   4  17       42.89      -22.77     50.55 o
   7   4  17       62.78       26.81     40.70 o
   8   4  17       21.41       20.30     36.97 o
   9   4  17       83.32       43.47     40.73 o
   1   5  17        3.34      -13.70     51.66 o
   2   5  17       13.28       69.22     57.64 o
   3   5  17       14.08       73.88     61.19 o
   4   5  17        3.50      -64.55     75.44 o
   5   5  17        3.76       45.27     97.24 o
   0   0  18      283.70      279.86     43.50 o
   2   0  18     1754.72     1667.65     51.98 o
   4   0  18     1434.61     1416.74    103.37 o
   6   0  18      299.13      303.30     36.30 o
   8   0  18      433.29      391.79     53.30 o
  10   0  18     1054.57      941.75     88.81 o
  12   0  18       91.24       90.91     52.66 o
  14   0  18       88.69       44.64     70.41 o
   0   1  18     2222.09     2183.51     53.41 o
   1   1  18      103.22      110.22     19.08 o
   2   1  18       80.74       70.34     18.23 o
   3   1  18       15.30        6.23     16.67 o
   4   1  18        8.46      -25.33     16.88 o
   5   1  18      165.86      180.99     22.94 o
   6   1  18       40.48       70.55     22.60 o
   7   1  18      243.81      233.39     28.51 o
   8   1  18       90.79      107.15     39.74 o
   9   1  18       11.25       53.01     26.71 o
  10   1  18       99.75      136.58     32.43 o
  11   1  18      158.92      102.70     33.55 o
  12   1  18       18.56      -11.93     39.36 o
  13   1  18       30.46      -26.41     41.39 o
  14   1  18       39.06       50.36     49.14 o
   0   2  18        5.37        1.72     19.12 o
   1   2  18       26.04       29.94     17.89 o
   2   2  18      406.83      393.27     24.71 o
   3   2  18      460.60      447.85     35.55 o
   4   2  18        0.11       -2.30     27.53 o
   5   2  18        0.56      -43.74     29.88 o
   6   2  18       25.99       15.53     36.05 o
   7   2  18       43.74       38.95     38.47 o
   8   2  18       31.69       47.51     23.77 o
   9   2  18       14.68       53.29     24.93 o
  10   2  18       18.59       48.40     27.14 o
  11   2  18        6.38       19.96     25.02 o
  12   2  18        3.21       16.55     26.57 o
  13   2  18        4.86       -8.44     41.57 o
   0   3  18      462.15      551.57     90.53 o
   1   3  18     1177.40     1146.92    133.32 o
   2   3  18      510.46      594.92     97.94 o
   3   3  18      219.33      146.10     41.83 o
   4   3  18        3.40       10.09     29.73 o
   5   3  18      210.48      140.61     57.94 o
   6   3  18      147.56      168.32     34.80 o
   7   3  18      350.27      278.84     42.17 o
   8   3  18      102.02      158.51     37.91 o
   9   3  18        4.90       88.46     34.88 o
  10   3  18       76.49       89.18     37.29 o
  11   3  18        3.09       25.28     37.75 o
   0   4  18      182.97      111.15     51.13 o
   1   4  18       30.03       39.64     27.95 o
   2   4  18       17.22        1.39     96.40 o
   3   4  18       45.36      -17.60     47.78 o
   4   4  18       48.59       -4.09     44.99 o
   5   4  18       34.66       -0.17     48.17 o
   6   4  18       17.46       44.66     91.79 o
   7   4  18        6.63       -1.64     54.04 o
   8   4  18       27.47       -9.56     35.84 o
   9   4  18       78.49      123.62     46.13 o
   0   5  18       17.79        0.58    121.13 o
   1   5  18        1.10       11.03     58.26 o
   2   5  18       21.97       -7.78     52.34 o
   3   5  18        1.20       39.22     60.35 o
   4   5  18       62.00       97.24    103.94 o
   2   0  19       52.25       64.76     26.77 o
   4   0  19        4.33       33.27     27.42 o
   6   0  19       31.44       73.37     50.92 o
   8   0  19     1773.52     1620.81     88.31 o
  10   0  19      922.25      978.51     89.02 o
  12   0  19       16.23       12.72     48.20 o
  14   0  19       14.80       87.27     56.91 o
   1   1  19      586.14      595.68     27.98 o
   2   1  19      150.69      163.75     21.43 o
   3   1  19       46.01       26.65     17.62 o
   4   1  19       47.65       23.04     18.44 o
   5   1  19       54.40       75.74     21.11 o
   6   1  19      186.63      132.21     25.34 o
   7   1  19      341.07      328.52     34.04 o
   8   1  19      595.68      567.40     55.31 o
   9   1  19       88.55      122.99     31.92 o
  10   1  19       20.30       31.05     29.91 o
  11   1  19      114.99       94.73     50.09 o
  12   1  19       64.34      -29.95     39.00 o
  13   1  19       18.74       21.62     53.29 o
   1   2  19      214.89      184.55     22.82 o
   2   2  19       30.43       40.38     17.70 o
   3   2  19      288.77      343.09     71.94 o
   4   2  19      900.53      876.01     60.96 o
   5   2  19       38.96      -18.68     32.65 o
   6   2  19       50.87       25.40     37.89 o
   7   2  19        5.05      -16.30     35.80 o
   8   2  19       58.50      100.23     39.53 o
   9   2  19       17.96       30.03     24.49 o
  10   2  19      132.60      124.95     29.05 o
  11   2  19        1.94       34.62     29.31 o
  12   2  19       57.02       61.65     43.06 o
  13   2  19       46.08       74.44     48.06 o
   1   3  19        8.91       14.14     28.53 o
   2   3  19      104.57       98.14     35.49 o
   3   3  19      576.26      434.65     50.09 o
   4   3  19      467.13      472.18     78.78 o
   5   3  19       54.48       43.69     37.24 o
   6   3  19      104.93       73.92     42.52 o
   7   3  19      151.46      102.56     47.60 o
   8   3  19       51.88       39.53     45.01 o
   9   3  19       12.62        5.63     32.73 o
  10   3  19       21.94      -32.75     33.29 o
  11   3  19        6.27       14.70     38.06 o
   1   4  19       13.55       -9.57     26.24 o
   2   4  19       21.57       55.63     44.72 o
   3   4  19       42.29       53.35     49.17 o
   4   4  19      111.13      127.50     54.66 o
   5   4  19       56.01      -35.13     46.73 o
   6   4  19       37.10       15.87     59.10 o
   7   4  19        9.02      -21.05     75.86 o
   8   4  19        2.13       -2.72     86.34 o
   1   5  19       12.01       26.15     86.34 o
   2   5  19       59.57       46.29     56.23 o
   3   5  19       29.69       54.03     94.72 o
   0   0  20      433.40      435.73     51.25 o
   2   0  20      570.32      560.42     39.52 o
   4   0  20       16.29       31.61     28.54 o
   6   0  20      289.43      235.52     37.51 o
   8   0  20     1523.98     1464.01     96.52 o
  10   0  20        0.36       19.18     76.28 o
  12   0  20       73.40        6.43     49.15 o
   0   1  20       47.87       10.43     24.95 o
   1   1  20      205.80      240.63     23.67 o
   2   1  20       64.06       38.61     18.62 o
   3   1  20       39.47       31.34     19.65 o
   4   1  20       44.55       45.66     20.44 o
   5   1  20      102.21      114.73     22.78 o
   6   1  20      382.41      380.71     33.64 o
   7   1  20      217.25      209.45     33.68 o
   8   1  20       84.59       86.04     28.73 o
   9   1  20       78.23       77.76     31.27 o
  10   1  20       28.98       25.32     39.75 o
  11   1  20       32.63      -27.54     38.79 o
  12   1  20      122.20      121.54     46.05 o
  13   1  20      204.25      181.09     51.49 o
   0   2  20      413.77      438.83     48.15 o
   1   2  20      554.75      608.86     44.85 o
   2   2  20      615.80      657.30     32.15 o
   3   2  20       71.67       87.52     29.17 o
   4   2  20       81.95       93.52     38.24 o
   5   2  20       70.73       60.76     37.81 o
   6   2  20       53.12      -29.99     35.25 o
   7   2  20      123.00      176.08     47.38 o
   8   2  20       26.49       31.54     31.34 o
   9   2  20      211.27      189.74     28.62 o
  10   2  20      101.02       84.90     36.71 o
  11   2  20       23.84        9.58     28.64 o
  12   2  20       22.78       -3.41     43.36 o
   0   3  20      112.75       87.18     60.35 o
   1   3  20      314.55      317.15     46.56 o
   2   3  20      155.79      104.55     36.94 o
   3   3  20      191.12      204.31     41.44 o
   4   3  20       11.43       65.35     35.12 o
   5   3  20       81.77       86.34     38.87 o
   6   3  20       50.65       33.54     52.36 o
   7   3  20        0.64       92.09     46.36 o
   8   3  20        0.32       40.82     45.48 o
   9   3  20        9.78       -0.66     45.94 o
  10   3  20        2.35       -5.44     48.86 o
  11   3  20       93.69       79.85     80.07 o
   0   4  20       10.34       44.96     45.11 o
   1   4  20       18.38       67.68     31.46 o
   2   4  20       43.01       85.58     49.87 o
   3   4  20       12.72        8.40     46.39 o
   4   4  20       15.02       28.32     50.47 o
   5   4  20       42.36      -23.13     48.93 o
   6   4  20       47.68       90.94     57.27 o
   7   4  20       19.15      -96.19     64.13 o
   8   4  20        0.09      -44.32     58.11 o
   0   5  20      180.05      201.32    107.72 o
   2   0  21       95.09       97.65     29.16 o
   4   0  21      127.36       99.68     31.99 o
   6   0  21       80.80       92.87     34.67 o
   8   0  21      229.24      260.42     51.54 o
  10   0  21      716.02      675.33     79.25 o
  12   0  21       30.28      -12.62     48.94 o
   1   1  21      520.33      520.57     28.92 o
   2   1  21       17.71        9.95     17.20 o
   3   1  21       37.89        8.57     19.61 o
   4   1  21       21.76       38.73     21.02 o
   5   1  21       61.38       54.11     22.71 o
   6   1  21      330.76      317.13     33.74 o
   7   1  21      139.56      109.79     30.56 o
   8   1  21       32.82       16.21     28.54 o
   9   1  21      262.90      303.07     49.91 o
  10   1  21       95.15       40.62     41.44 o
  11   1  21       36.13       14.40     42.20 o
  12   1  21        1.92      -17.94     41.87 o
  13   1  21       16.34      -41.02     42.88 o
   1   2  21      252.09      242.01     49.54 o
   2   2  21      895.64      828.01     89.16 o
   3   2  21      261.23      220.76     72.78 o
   4   2  21      341.95      444.88     54.11 o
   5   2  21       16.59       -3.63     34.02 o
   6   2  21      264.56      359.39     54.84 o
   7   2  21       10.56      -24.56     50.44 o
   8   2  21      222.36      255.13     27.68 o
   9   2  21       20.80       54.17     38.22 o
  10   2  21       13.13        4.03     30.05 o
  11   2  21       41.68       43.27     42.46 o
  12   2  21      142.44      101.33     53.72 o
   1   3  21       11.46       41.49     34.64 o
   2   3  21      121.97      154.78     39.49 o
   3   3  21       20.12      -17.51     29.88 o
   4   3  21       55.90       55.01     36.19 o
   5   3  21       46.48      -27.06     56.85 o
   6   3  21      157.06      151.05     47.91 o
   7   3  21       65.49        7.54     43.28 o
   8   3  21        6.95       34.58     47.36 o
   9   3  21       14.75      -10.71     46.13 o
  10   3  21       20.16       80.52     55.60 o
   1   4  21        4.19      -11.53     33.21 o
   2   4  21       11.71       27.41     48.90 o
   3   4  21        3.49      -43.21     44.09 o
   4   4  21       47.00        6.21     51.53 o
   5   4  21       66.58       19.28     88.02 o
   6   4  21        0.03       -2.76     55.34 o
   7   4  21        9.41      -48.73     51.56 o
   0   0  22      205.41      203.56     48.54 o
   2   0  22      320.00      262.02     51.98 o
   4   0  22       77.20       37.19     29.30 o
   6   0  22      121.30      150.08     37.02 o
   8   0  22       31.20       30.43     40.48 o
  10   0  22      121.01      130.91     54.67 o
  12   0  22       18.99        7.83     51.75 o
   0   1  22      186.28      149.00     30.02 o
   1   1  22       13.85       36.62     20.52 o
   2   1  22       36.86       29.77     16.89 o
   3   1  22       80.85       62.52     21.02 o
   4   1  22       21.58       42.26     26.94 o
   5   1  22       29.07       55.15     23.10 o
   6   1  22      188.45      179.99     35.08 o
   7   1  22      125.45      105.24     32.07 o
   8   1  22       16.83       24.72     36.44 o
   9   1  22       49.31      -10.79     37.86 o
  10   1  22       15.24        3.76     39.27 o
  11   1  22      125.67      183.96     49.99 o
  12   1  22       74.19      106.72     51.30 o
   0   2  22     1398.36     1518.07    155.08 o
   1   2  22       11.04      -11.93     32.65 o
   2   2  22      142.89       75.98     30.66 o
   3   2  22      147.06      168.46     41.38 o
   4   2  22      212.51      299.84     49.21 o
   5   2  22      134.60      153.00     45.66 o
   6   2  22      172.50      127.04     45.89 o
   7   2  22       45.77       37.61     42.08 o
   8   2  22       41.34       -7.13     42.79 o
   9   2  22       49.39       64.82     28.28 o
  10   2  22        2.08       19.24     25.93 o
  11   2  22      120.21       61.76     44.06 o
   0   3  22      169.14      142.50     68.74 o
   1   3  22       35.96       18.62     32.08 o
   2   3  22       39.89       41.07     35.40 o
   3   3  22       20.41       60.30     34.91 o
   4   3  22       80.64      125.43     43.58 o
   5   3  22       27.11       18.93     39.64 o
   6   3  22       25.84       14.09     40.18 o
   7   3  22       11.49       14.00     43.26 o
   8   3  22        5.50       36.73     49.06 o
   9   3  22        7.27      -51.66     43.84 o
  10   3  22       17.90        8.88     51.76 o
   0   4  22       20.63       43.24     76.70 o
   1   4  22       64.63       48.35     32.48 o
   2   4  22       12.62      -11.42     47.02 o
   3   4  22       25.87       25.21     49.15 o
   4   4  22       28.56       20.24     50.95 o
   5   4  22        4.79      -27.93     51.56 o
   6   4  22       24.94      -37.39     85.92 o
   2   0  23      121.25      150.41     34.25 o
   4   0  23       22.55       16.42     32.66 o
   6   0  23       61.71       25.80     37.15 o
   8   0  23      283.03      189.18     50.25 o
  10   0  23      152.42      170.67    126.16 o
  12   0  23       27.87     -114.00     83.82 o
   1   1  23       85.81       90.18     23.03 o
   2   1  23      260.71      288.92     24.58 o
   3   1  23       28.41       33.84     20.73 o
   4   1  23       41.20       47.21     23.04 o
   5   1  23       18.80       26.86     26.64 o
   6   1  23       55.21       24.80     26.13 o
   7   1  23      339.67      315.39     49.01 o
   8   1  23       86.33       84.00     41.74 o
   9   1  23        5.23      -39.60     36.29 o
  10   1  23       51.59       32.48     90.26 o
  11   1  23      108.70      111.58     47.96 o
  12   1  23      131.65      105.66     49.79 o
   1   2  23      192.85      180.42     42.07 o
   2   2  23       71.89       28.90     34.60 o
   3   2  23      120.82      110.28     40.79 o
   4   2  23     1285.25     1172.07     83.91 o
   5   2  23      241.17      161.56     44.37 o
   6   2  23       13.35      105.54     45.62 o
   7   2  23      101.26      160.53     49.07 o
   8   2  23        3.02        0.67     45.65 o
   9   2  23        6.26       29.46     23.87 o
  10   2  23       24.76        6.62     46.67 o
  11   2  23       13.07       10.31     51.41 o
   1   3  23       94.12       42.61     35.70 o
   2   3  23        7.00       39.46     37.22 o
   3   3  23       35.54       52.65     35.83 o
   4   3  23       29.81       89.00     40.05 o
   5   3  23       98.65      103.68     45.60 o
   6   3  23       59.86       72.38     43.68 o
   7   3  23       28.58       49.14     46.36 o
   8   3  23        6.56        9.61     46.45 o
   9   3  23       46.45        1.19     63.11 o
   1   4  23      217.53      212.35     41.17 o
   2   4  23       31.35        3.74     46.78 o
   3   4  23       30.93       79.12     54.97 o
   4   4  23       54.39       17.00     56.01 o
   5   4  23       41.06       96.95     58.27 o
   0   0  24     1298.84     1365.25     94.50 o
   2   0  24      129.08      138.71     28.89 o
   4   0  24        0.84       -1.09     32.50 o
   6   0  24       99.36       48.96     41.84 o
   8   0  24      183.78      125.79     53.96 o
  10   0  24       44.56      -32.57     48.28 o
  12   0  24       29.47      209.56    116.52 o
   0   1  24       15.22       11.73     31.56 o
   1   1  24       48.89       30.76     21.40 o
   2   1  24      258.33      310.21     26.22 o
   3   1  24       43.79       28.14     21.81 o
   4   1  24      226.87      211.22     28.47 o
   5   1  24       73.51       55.35     25.40 o
   6   1  24        3.72        6.89     50.09 o
   7   1  24       72.42       80.06     39.03 o
   8   1  24       16.24       -3.51     39.09 o
   9   1  24       78.75       52.77     42.63 o
  10   1  24       49.95       68.96     43.99 o
  11   1  24       58.51       -5.48     43.42 o
   0   2  24       19.29      -36.88     57.00 o
   1   2  24       48.15       27.05     49.14 o
   2   2  24       58.12        4.61     27.60 o
   3   2  24      139.39      125.39     41.99 o
   4   2  24        0.04       19.10     42.13 o
   5   2  24       38.50        0.42     46.73 o
   6   2  24       34.77       32.58     39.73 o
   7   2  24        0.24        8.21     42.52 o
   8   2  24       10.46       47.05     46.98 o
   9   2  24       32.86       15.88     47.48 o
  10   2  24       56.20        4.20     50.91 o
   0   3  24       11.74      -44.17     33.75 o
   1   3  24        3.81       69.73     36.82 o
   2   3  24       94.54       95.42     40.48 o
   3   3  24       18.75       25.89     37.43 o
   4   3  24       78.36       55.40     42.03 o
   5   3  24       26.82      -64.65     70.17 o
   6   3  24       51.31        9.18     49.01 o
   7   3  24        5.69      -15.60     92.54 o
   8   3  24       10.45      -66.09     51.84 o
   0   4  24       73.71       87.67     55.34 o
   1   4  24      109.84       90.54     36.96 o
   2   4  24      124.74       80.44     98.91 o
   3   4  24       38.13       47.50     55.85 o
   4   4  24       19.74      136.94     63.72 o
   2   0  25      158.05      113.83     28.51 o
   4   0  25       31.24        6.10     41.04 o
   6   0  25      408.03      444.37     59.49 o
   8   0  25      181.02      188.65     59.54 o
  10   0  25       28.95       67.06     98.91 o
   1   1  25      326.93      339.56     31.57 o
   2   1  25       69.82       94.99     20.17 o
   3   1  25       75.64       46.92     25.61 o
   4   1  25        0.63       31.00     24.26 o
   5   1  25       47.70       43.09     35.52 o
   6   1  25        4.03       -8.55     34.25 o
   7   1  25        3.42       24.64     38.61 o
   8   1  25      542.41      596.71     60.11 o
   9   1  25      143.78      120.99     49.36 o
  10   1  25       65.66        2.37     63.88 o
  11   1  25       23.92       39.72     45.92 o
   1   2  25       48.50       39.25     30.34 o
   2   2  25       14.06       28.94     30.47 o
   3   2  25      101.91       36.10     37.25 o
   4   2  25       74.93       36.37     46.75 o
   5   2  25       81.80      102.82     44.17 o
   6   2  25        4.31      -12.90     40.73 o
   7   2  25       55.73      -14.76     42.15 o
   8   2  25       18.19      -56.81     65.16 o
   9   2  25        0.12      -48.91     44.44 o
  10   2  25        0.52      -34.56     58.13 o
   1   3  25        2.30       25.30     37.09 o
   2   3  25       33.61      120.95     42.91 o
   3   3  25        8.26      -47.65     41.97 o
   4   3  25      134.72      144.62     57.35 o
   5   3  25        1.09        9.67     52.99 o
   6   3  25       44.93      -16.27     54.17 o
   7   3  25       21.96      -72.84     48.56 o
   8   3  25        0.43      -79.20     84.66 o
   1   4  25        8.29       18.72     32.47 o
   2   4  25       37.80       83.55     56.31 o
   3   4  25      175.93      149.82     64.17 o
   0   0  26      423.90      441.26     69.08 o
   2   0  26       16.48       75.89     27.46 o
   4   0  26        6.75      -18.26     40.26 o
   6   0  26      549.29      568.97     64.33 o
   8   0  26       53.87       99.11     57.42 o
  10   0  26        4.76      157.59    109.81 o
   0   1  26       28.69       -5.82     36.07 o
   1   1  26      450.70      441.10     34.67 o
   2   1  26      544.27      572.16     40.60 o
   3   1  26       11.11       -8.15     23.04 o
   4   1  26        9.96      -24.73     27.76 o
   5   1  26        8.42       30.29     34.02 o
   6   1  26       18.04       25.55     48.75 o
   7   1  26      140.10      111.70     60.25 o
   8   1  26      344.72      360.12     53.55 o
   9   1  26        4.75       -2.33     41.49 o
  10   1  26       27.48       35.56     45.81 o
   0   2  26      202.90      276.62     96.40 o
   1   2  26        7.31       38.54     28.95 o
   2   2  26       30.50       53.18     30.90 o
   3   2  26        1.30      -12.61     34.85 o
   4   2  26       58.88       54.61     43.55 o
   5   2  26       60.06      113.22     59.65 o
   6   2  26       10.63      -21.60     38.53 o
   7   2  26       31.21       63.33     50.76 o
   8   2  26       27.93       60.55     54.97 o
   9   2  26        8.71      -11.23     49.46 o
   0   3  26       16.79       38.58     45.54 o
   1   3  26       16.89       61.39     39.35 o
   2   3  26       58.02       55.16     41.24 o
   3   3  26       42.85       24.99     50.70 o
   4   3  26       28.08      -22.18     47.62 o
   5   3  26       28.40      -36.18     76.28 o
   6   3  26       86.69       -9.47     56.55 o
   7   3  26       18.19        9.64     75.86 o
   2   0  27       35.90       75.32     32.74 o
   4   0  27       16.09       -2.16     47.53 o
   6   0  27      281.05      290.51     64.82 o
   8   0  27       32.17      101.43     99.75 o
  10   0  27        5.83       14.25     99.75 o
   1   1  27       14.38       28.35     27.22 o
   2   1  27      167.30      194.58     25.03 o
   3   1  27      382.19      373.55     40.76 o
   4   1  27      104.38       61.61     48.40 o
   5   1  27       69.95       65.65     42.71 o
   6   1  27       30.29      105.79     40.53 o
   7   1  27      149.10      146.16     45.18 o
   8   1  27       20.46      -13.18     39.38 o
   9   1  27       74.35       65.40     46.69 o
   1   2  27        3.93        4.48     29.56 o
   2   2  27       17.08      -12.28     29.84 o
   3   2  27       25.48       53.74     41.38 o
   4   2  27       33.97       58.80     43.97 o
   5   2  27       14.04       -7.97     36.59 o
   6   2  27       86.91       41.31     47.25 o
   7   2  27       13.88      -65.28     43.52 o
   8   2  27        0.33       -2.06     47.89 o
   1   3  27       17.62       69.16     43.71 o
   2   3  27       27.14       41.32     41.69 o
   3   3  27        4.15       15.56     50.15 o
   4   3  27       10.13      -30.07     57.00 o
   5   3  27       19.59       20.36     95.14 o
   6   3  27       43.27       79.16     60.75 o
   0   0  28      162.88      199.01     59.24 o
   2   0  28      106.60       87.74     34.36 o
   4   0  28        8.79       31.83     42.28 o
   6   0  28      124.62      135.93     54.96 o
   8   0  28       14.32      105.62    101.43 o
   0   1  28       39.81       70.90     41.70 o
   1   1  28       84.51      143.17     30.59 o
   2   1  28       40.10       69.42     26.10 o
   3   1  28      283.76      280.21     42.09 o
   4   1  28        1.67       62.62     35.85 o
   5   1  28      304.37      308.05     51.54 o
   6   1  28       32.46        6.79     37.94 o
   7   1  28        6.70       45.53     48.88 o
   8   1  28        7.09       27.18     43.65 o
   9   1  28       13.08       70.16     46.25 o
   0   2  28      342.04      436.73    117.35 o
   1   2  28       11.03       23.77     33.19 o
   2   2  28        1.11      -12.04     44.40 o
   3   2  28       14.98       -0.70     38.73 o
   4   2  28        9.21       50.67     67.07 o
   5   2  28        8.67        6.66     42.00 o
   6   2  28      170.91      113.83    108.97 o
   7   2  28       33.63        9.83     50.77 o
   0   3  28       80.56       90.13     54.18 o
   1   3  28        4.17       84.60     42.49 o
   2   3  28       15.20       47.46     41.01 o
   3   3  28       14.01       86.97     85.08 o
   4   3  28        8.53       21.43     54.38 o
   2   0  29      176.99      198.75     38.63 o
   4   0  29       40.62       54.04     52.07 o
   6   0  29       25.74      159.27    105.62 o
   8   0  29       90.52       29.34     97.24 o
   1   1  29       91.07       42.47     48.76 o
   2   1  29       58.41       46.27     31.67 o
   3   1  29        6.23       69.77     35.48 o
   4   1  29      379.44      362.79     74.17 o
   5   1  29       65.75       55.42     44.04 o
   6   1  29        1.46       56.08     49.85 o
   7   1  29        4.69       38.25     47.91 o
   8   1  29        8.76       -2.34     48.99 o
   1   2  29      110.01      174.88     42.40 o
   2   2  29        1.10       23.60     35.82 o
   3   2  29        0.52       26.59     42.65 o
   4   2  29       11.21        4.27     40.49 o
   5   2  29       13.20       17.28     45.24 o
   6   2  29       70.51       83.76     51.81 o
   1   3  29       32.32        8.34     40.99 o
   2   3  29       28.64       -9.20     51.48 o
   0   0  30       81.48       67.83    117.35 o
   2   0  30      131.99      207.15     38.67 o
   4   0  30      168.21      184.25     50.91 o
   6   0  30       61.46       95.56     99.75 o
   0   1  30       39.57       56.39     45.32 o
   1   1  30       34.70       69.58     29.73 o
   2   1  30        8.02       26.03     35.21 o
   3   1  30       42.94       56.64     34.16 o
   4   1  30       10.23       -9.75     33.77 o
   5   1  30       98.89      135.30     43.47 o
   6   1  30       38.31       58.06     42.89 o
   7   1  30       43.99       60.41     74.27 o
   0   2  30       53.51      105.62     85.50 o
   1   2  30       11.24       32.06     38.28 o
   2   2  30       11.13       60.27     35.32 o
   3   2  30       17.92       16.44     47.74 o
   4   2  30        8.56      -15.32     43.42 o
   5   2  30       32.39      -10.75     54.10 o
   2   0  31      199.64      255.63     43.37 o
   4   0  31      136.30       24.31     81.31 o
   6   0  31       31.51      -13.41     91.37 o
   1   1  31        2.16       15.82     29.20 o
   2   1  31       25.70       73.11     36.19 o
   3   1  31      113.92      144.53     40.47 o
   4   1  31        7.62       21.36     36.98 o
   5   1  31       51.46       86.47     62.66 o
   6   1  31       52.16      167.07     55.97 o
   1   2  31       24.69       89.59     44.86 o
   2   2  31       50.69      -15.63     40.21 o
   3   2  31        1.03       39.50     44.03 o
   0   0  32       65.71      113.64     60.65 o
   2   0  32      601.69      554.17     90.47 o
   4   0  32        5.85        0.84     84.66 o
   0   1  32        0.06        9.58     55.82 o
   1   1  32        2.95      139.78     36.40 o
   2   1  32       31.35        8.39     40.97 o
   3   1  32        4.74       46.38     43.65 o
   4   1  32       10.31       -1.52     43.53 o
   2   0  33      114.48      187.07     72.46 o
   1   1  33       26.80       25.36     37.75 o
 
